# Supplementary material for: Baseline Gut Microbiome Signatures Correlate with Immunogenicity of SARS-CoV-2 mRNA Vaccines
Source: Int J Mol Sci. 2023 Jul 20;24(14):11703. doi: 10.3390/ijms241411703 (PMC10380288; doi:10.3390/ijms241411703)
Supplement: Supplementary file 1 [file ijms-24-11703-s001.zip]

Archive with 4 entries (4 files):
- figureS1_1_25_23.pdf
- supplemental.legends.docx
- tableS1_IgG_taxa_correlations.xlsx
- tableS2_IgG_picrust_correlations.xlsx
