# Supplementary material for: Baseline Gut Microbiome Signatures Correlate with Immunogenicity of SARS-CoV-2 mRNA Vaccines
Source: Int J Mol Sci. 2023 Jul 20;24(14):11703. doi: 10.3390/ijms241411703 (PMC10380288; doi:10.3390/ijms241411703)
Supplement: Supplementary file 1 [file ijms-24-11703-s001.zip › tableS1_IgG_taxa_correlations.xlsx]

## Sheet: res_MASTER_all_models_12_14_22
rn	Estimate	Std. Error	t value	Pr(>|t|)	adj.r.squared	r.squared	FDR	control	timepoint
g_.Clostridium..innocuum.group	-51.149	13.2728	-3.85368	0.00229478	0.515844	0.553087	0.0619591	none	baseline
g_.Clostridium..innocuum.group	-55.0045	14.0392	-3.91792	0.0024014	0.508335	0.583976	0.0648379	sex	baseline
g_.Ruminococcus..torques.group	-80.2921	18.4877	-4.343	0.00116894	0.566152	0.632898	0.0946838	sex	dose1
g_Alistipes	29.6988	11.1542	2.66258	0.0220847	0.283808	0.393992	0.198763	sex	baseline
g_Bacteroides	-44.4619	14.2901	-3.11138	0.00899783	0.400387	0.446511	0.091103	none	baseline
g_Bacteroides	-44.9309	15.0787	-2.97975	0.012525	0.348283	0.448547	0.126816	sex	baseline
g_Bilophila	39.3832	11.4052	3.4531	0.00477755	0.456611	0.49841	0.091103	none	baseline
g_Bilophila	39.6811	11.817	3.35798	0.00638672	0.418413	0.507888	0.103465	sex	baseline
g_Colidextribacter	-24.4052	7.29471	-3.3456	0.00582738	0.439487	0.482604	0.091103	none	baseline
g_Colidextribacter	-24.5657	7.67864	-3.19923	0.00846625	0.389904	0.483765	0.114294	sex	baseline
g_Lachnoclostridium	-34.152	10.8989	-3.13353	0.00863501	0.40419	0.450021	0.091103	none	baseline
g_Lachnoclostridium	-40.8978	11.8522	-3.45066	0.00542176	0.434434	0.521445	0.103465	sex	baseline
g_Lachnospiraceae.UCG.004	-15.5783	4.85806	-3.20668	0.00753848	0.416591	0.461468	0.091103	none	baseline
g_Lachnospiraceae.UCG.004	-15.5568	5.0839	-3.06001	0.0108517	0.363797	0.461674	0.12557	sex	baseline
g_UCG.002	29.2818	6.78465	4.31589	0.00122303	0.562714	0.629989	0.0495329	sex	baseline
g_UCG.002	26.7832	6.47361	4.13729	0.00137747	0.553528	0.587872	0.0557876	none	baseline
p_Desulfobacterota	44.3926	10.2004	4.35205	0.00115144	0.567292	0.633862	0.0495329	sex	baseline
p_Desulfobacterota	37.068	7.93044	4.67414	0.00067797	0.755506	0.79312	0.0549155	age	baseline
p_Desulfobacterota	43.6778	9.95723	4.38654	0.000886072	0.58389	0.615898	0.0557876	none	baseline
p_Desulfobacterota	37.6856	8.23172	4.5781	0.00101358	0.740605	0.800465	0.0820999	age_sex	baseline
g_unclassified_f_Oscillospiraceae	23.8893	9.43139	2.53296	0.0262762	0.294087	0.348388	0.236486	none	baseline
g_Eggerthella	-20.201	8.2302	-2.4545	0.0303422	0.278763	0.334242	0.245772	none	baseline
g_.Ruminococcus..torques.group	-65.3265	17.6865	-3.69359	0.00307154	0.493031	0.532029	0.248795	none	dose1
g_Alistipes	25.1278	9.02026	2.7857	0.0192613	0.547829	0.652176	0.249473	age_sex	baseline
g_unclassified_f_Lachnospiraceae	18.0656	6.10599	2.95868	0.0143205	0.571787	0.670605	0.249473	age_sex	baseline
g_UCG.002	25.0363	9.10518	2.74968	0.0204895	0.542695	0.648227	0.249473	age_sex	baseline
g_unclassified_f_Oscillospiraceae	22.9108	7.40677	3.09322	0.0113813	0.589605	0.684312	0.249473	age_sex	baseline
g_Odoribacter	-30.572	10.2909	-2.97077	0.0140273	0.573418	0.67186	0.249473	age_sex	baseline
g_Bilophila	31.0354	11.41	2.72002	0.0215594	0.538431	0.644947	0.249473	age_sex	baseline
g_.Clostridium..innocuum.group	-43.9069	16.6937	-2.63015	0.0251556	0.525313	0.634856	0.2547	age_sex	baseline
g_unclassified_f_Oscillospiraceae	24.6384	10.0714	2.44637	0.0324541	0.23723	0.35458	0.262878	sex	baseline
g_Eggerthella	-20.3116	8.56005	-2.37284	0.0369659	0.220978	0.340827	0.272203	sex	baseline
g_Roseburia	-15.9518	6.94272	-2.29763	0.0422072	0.204169	0.326605	0.284899	sex	baseline
g_unclassified_f_Oscillospiraceae	21.8235	7.03173	3.10358	0.0100399	0.610751	0.670636	0.290537	age	baseline
g_Odoribacter	-29.9912	9.78592	-3.06473	0.0107606	0.606178	0.666766	0.290537	age	baseline
g_unclassified_f_Lachnospiraceae	15.2432	5.67993	2.68369	0.0212677	0.558786	0.626665	0.310018	age	baseline
g_UCG.002	21.9251	8.46841	2.58905	0.0251809	0.54635	0.616142	0.310018	age	baseline
g_Bilophila	30.7254	10.875	2.82533	0.0165096	0.576923	0.642012	0.310018	age	baseline
g_.Clostridium..innocuum.group	-39.8288	15.5932	-2.55425	0.0267917	0.541716	0.612221	0.310018	age	baseline
g_Subdoligranulum	11.0449	4.9734	2.2208	0.0463719	0.232221	0.291281	0.317363	none	baseline
g_Roseburia	-13.6375	6.16215	-2.21311	0.0470167	0.230672	0.289851	0.317363	none	baseline
g_Lachnospiraceae.UCG.004	-11.7252	4.80535	-2.44002	0.0328213	0.526296	0.599173	0.332316	age	baseline
g_Escherichia.Shigella	-27.3477	13.1945	-2.07266	0.0604025	0.202255	0.26362	0.349472	none	baseline
g_Alistipes	18.6539	8.97278	2.07895	0.0597343	0.20353	0.264797	0.349472	none	baseline
g_Escherichia.Shigella	-28.7955	13.7809	-2.08952	0.0606914	0.156881	0.286592	0.351143	sex	baseline
g_Subdoligranulum	11.0246	5.1875	2.12523	0.0570498	0.165061	0.293513	0.351143	sex	baseline
g_.Ruminococcus..torques.group	-36.3452	18.2016	-1.99681	0.0711917	0.13557	0.26856	0.360408	sex	baseline
g_Ruminococcus	12.7245	6.28244	2.0254	0.0677845	0.142152	0.274129	0.360408	sex	baseline
g_CAG.56	16.6059	8.57793	1.93589	0.0789923	0.121526	0.256676	0.376375	sex	baseline
g_Lachnospiraceae.UCG.004	-11.7331	5.04206	-2.32705	0.0422623	0.479044	0.599265	0.380361	age_sex	baseline
g_Ruminococcus	16.9266	5.69752	2.97087	0.0127256	0.346545	0.447077	0.394691	sex	dose1
g_UCG.005	-48.1173	16.6303	-2.89334	0.0146182	0.331209	0.4341	0.394691	sex	dose1
g_.Ruminococcus..torques.group	-65.7353	18.3059	-3.59093	0.00492145	0.649239	0.730184	0.398637	age_sex	dose1
g_.Ruminococcus..torques.group	-31.017	15.987	-1.94014	0.076226	0.175343	0.238778	0.41162	none	baseline
g_Escherichia.Shigella	-24.1172	9.36514	-2.57521	0.0243113	0.302265	0.355936	0.428273	none	average
g_.Ruminococcus..torques.group	-47.2278	15.5182	-3.04339	0.0102094	0.388586	0.435618	0.428273	none	average
g_Subdoligranulum	15.7136	5.70196	2.75583	0.0174131	0.336552	0.387587	0.428273	none	average
g_Lachnoclostridium	-30.0983	11.8982	-2.52965	0.0264366	0.293444	0.347794	0.428273	none	average
p_Desulfobacterota	41.6053	15.3929	2.70289	0.0192064	0.326621	0.378419	0.428273	none	average
g_Agathobacter	11.6701	6.32536	1.84496	0.0898539	0.156057	0.220976	0.430081	none	baseline
p_Actinobacteriota	-18.4072	9.99135	-1.84231	0.0902639	0.155521	0.220481	0.430081	none	baseline
g_Bacteroides	-32.7643	15.7865	-2.07546	0.0646887	0.438714	0.568242	0.436649	age_sex	baseline
g_Lachnoclostridium	-31.1166	14.67	-2.1211	0.0599121	0.446129	0.573946	0.436649	age_sex	baseline
p_Actinobacteriota	-17.1122	8.12478	-2.10617	0.0614367	0.443707	0.572082	0.436649	age_sex	baseline
g_Bacteroides	-32.2681	14.968	-2.1558	0.054098	0.486752	0.565713	0.438194	age	baseline
p_Actinobacteriota	-17.1063	7.74428	-2.20889	0.0493142	0.494241	0.57205	0.438194	age	baseline
g_Agathobacter	11.6327	6.63165	1.75412	0.107188	0.0796706	0.22126	0.45696	sex	baseline
p_Actinobacteriota	-18.3536	10.4277	-1.76009	0.106133	0.0810395	0.222418	0.45696	sex	baseline
g_Ruminococcus	10.2284	5.77753	1.77038	0.102041	0.141021	0.207096	0.458415	none	baseline
g_.Eubacterium..hallii.group	15.2179	8.9053	1.70886	0.113189	0.128697	0.195721	0.458415	none	baseline
g_CAG.56	13.7218	7.9301	1.73034	0.109178	0.132991	0.199684	0.458415	none	baseline
g_CAG.56	13.9541	7.01693	1.98864	0.0747898	0.424522	0.557325	0.465998	age_sex	baseline
g_UCG.005	-39.5938	13.98	-2.83217	0.0177856	0.554379	0.657215	0.492495	age_sex	dose1
p_Firmicutes	74.9959	26.6184	2.81744	0.0182406	0.552312	0.655625	0.492495	age_sex	dose1
g_Alistipes	14.8209	7.53653	1.96654	0.0749735	0.459817	0.542922	0.515949	age	baseline
g_Lachnoclostridium	-23.989	12.8374	-1.86868	0.088511	0.445827	0.531084	0.515949	age	baseline
g_CAG.56	11.8895	6.37768	1.86423	0.0891764	0.445192	0.530547	0.515949	age	baseline
g_Colidextribacter	-17.7995	9.46138	-1.88128	0.0866496	0.447628	0.532608	0.515949	age	baseline
g_Ruminococcus	13.8899	5.97788	2.32354	0.0385189	0.252824	0.310299	0.520005	none	average
g_Lactobacillus	-70.8603	32.0018	-2.21426	0.0469204	0.230902	0.290064	0.527088	none	average
g_Colidextribacter	-24.8407	11.5203	-2.15626	0.0520581	0.219194	0.279256	0.527088	none	average
g_.Eubacterium..hallii.group	15.4515	9.49554	1.62724	0.131964	0.0507394	0.19678	0.534455	sex	baseline
g_.Ruminococcus..torques.group	-51.2532	17.3834	-2.94839	0.0132474	0.592188	0.654928	0.53652	age	dose1
p_Firmicutes	74.9924	25.3772	2.95511	0.0130892	0.593008	0.655622	0.53652	age	dose1
g_Anaerostipes	-13.5527	8.30136	-1.63259	0.130824	0.412306	0.50272	0.559145	age	baseline
g_Subdoligranulum	7.76065	4.56105	1.70151	0.116907	0.422024	0.510943	0.559145	age	baseline
g_Faecalitalea	10.9802	6.86564	1.59929	0.138061	0.407641	0.498773	0.559145	age	baseline
g_Turicibacter	-13.9775	8.55948	-1.63299	0.130741	0.412361	0.502767	0.559145	age	baseline
g_Tuzzerella	9.67486	5.78741	1.67171	0.122755	0.417812	0.50738	0.559145	age	baseline
g_Eggerthella	-13.2842	8.29666	-1.60115	0.137649	0.4079	0.498992	0.559145	age	baseline
p_Bacteroidota	-37.606	24.4109	-1.54054	0.151687	0.031244	0.180283	0.58508	sex	baseline
g_Colidextribacter	-17.96	9.96305	-1.80266	0.10161	0.393897	0.533767	0.587888	age_sex	baseline
g_.Eubacterium..siraeum.group	-11.9382	7.86153	-1.51856	0.157078	0.396435	0.489291	0.605872	age	baseline
p_Bacteroidota	-30.5869	20.5921	-1.48537	0.163236	0.0849146	0.155306	0.629626	none	baseline
g_Anaerostipes	-14.7746	9.01856	-1.63825	0.132409	0.366863	0.512972	0.62967	age_sex	baseline
g_Subdoligranulum	7.76193	4.78345	1.62266	0.135726	0.364316	0.511013	0.62967	age_sex	baseline
g_Faecalitalea	11.3127	7.29673	1.55038	0.152095	0.352562	0.501971	0.62967	age_sex	baseline
g_Turicibacter	-13.9774	8.9784	-1.55678	0.150579	0.353597	0.502767	0.62967	age_sex	baseline
g_Tuzzerella	9.67492	6.07074	1.5937	0.142088	0.359593	0.50738	0.62967	age_sex	baseline
g_Eggerthella	-13.4009	8.72273	-1.53632	0.155474	0.350288	0.500222	0.62967	age_sex	baseline
g_.Eubacterium..siraeum.group	-12.4781	8.37126	-1.49058	0.166923	0.342929	0.494561	0.643845	age_sex	baseline
g_Bacteroides	-34.5408	17.6537	-1.95657	0.0740739	0.17868	0.241859	0.645359	none	average
g_Agathobacter	12.6066	6.5842	1.91467	0.0796739	0.170175	0.234008	0.645359	none	average
g_.Ruminococcus..torques.group	-24.591	16.9064	-1.45454	0.176455	0.337172	0.490132	0.649674	age_sex	baseline
g_Ruminococcus	15.2595	5.51003	2.76941	0.0169806	0.339082	0.389922	0.687713	none	dose1
g_Bilophila	28.5417	15.6638	1.82214	0.0934347	0.151448	0.216721	0.688019	none	average
g_Blautia	-31.6507	23.0182	-1.37502	0.196482	-0.005022	0.149597	0.723412	sex	baseline
g_Blautia	-29.9591	21.915	-1.36706	0.19667	0.0626479	0.134752	0.724102	none	baseline
g_.Ruminococcus..torques.group	-20.0955	14.7782	-1.35981	0.20111	0.374971	0.471129	0.74045	age	baseline
g_Coprococcus	12.0183	9.54007	1.25977	0.233825	-0.0292691	0.12908	0.777116	sex	baseline
g_.Eubacterium..siraeum.group	-13.0374	10.492	-1.2426	0.239851	-0.0327936	0.126098	0.777116	sex	baseline
g_Marvinbryantia	13.5217	10.5384	1.28309	0.225835	-0.0244428	0.133164	0.777116	sex	baseline
g_GCA.900066575	-17.6791	14.5727	-1.21316	0.250476	-0.0387806	0.121032	0.780328	sex	baseline
g_.Clostridium..innocuum.group	-34.3877	20.352	-1.68964	0.116886	0.124868	0.192186	0.788977	none	average
g_Escherichia.Shigella	-14.3244	6.0088	-2.3839	0.0345167	0.26483	0.321381	0.805854	none	dose2
g_.Ruminococcus..torques.group	-34.0152	11.9672	-2.84236	0.0148316	0.352558	0.402361	0.805854	none	dose2
g_Subdoligranulum	12.938	5.50368	2.35078	0.0366604	0.258253	0.31531	0.805854	none	dose2
g_Lachnoclostridium	-30.7921	13.3556	-2.30556	0.0397953	0.249231	0.306983	0.805854	none	dose2
g_Parasutterella	8.03421	8.7042	0.923027	0.37418	-0.0115173	0.0662917	0.817246	none	baseline
g_Coprococcus	10.6453	8.91555	1.19401	0.255543	0.0317053	0.10619	0.817246	none	baseline
g_Lachnospira	7.34366	7.17501	1.0235	0.32626	0.00364522	0.0802879	0.817246	none	baseline
g_Christensenellaceae.R.7.group	7.93256	8.48746	0.934621	0.36841	-0.00982512	0.0678537	0.817246	none	baseline
g_.Ruminococcus..gnavus.group	-7.19293	7.4673	-0.963258	0.354428	-0.0055797	0.0717726	0.817246	none	baseline
g_Lachnospiraceae.NK4A136.group	8.75119	9.72184	0.900158	0.385745	-0.0148096	0.0632527	0.817246	none	baseline
g_Phascolarctobacterium	-7.12174	6.98335	-1.01982	0.327936	0.00306948	0.0797564	0.817246	none	baseline
g_unclassified_f_Lachnospiraceae	9.52846	8.1522	1.16882	0.265171	0.0273932	0.102209	0.817246	none	baseline
g_.Eubacterium..eligens.group	7.67293	7.23108	1.0611	0.309532	0.009595	0.08578	0.817246	none	baseline
g_.Eubacterium..siraeum.group	-12.1006	9.93595	-1.21786	0.246683	0.0358356	0.110002	0.817246	none	baseline
g_Marvinbryantia	10.9762	9.58004	1.14574	0.274238	0.0234905	0.0986066	0.817246	none	baseline
g_Sutterella	-9.50936	9.55148	-0.99559	0.339102	-0.000677384	0.0762978	0.817246	none	baseline
g_Sellimonas	-8.61317	9.41315	-0.915015	0.378204	-0.0126777	0.0652206	0.817246	none	baseline
g_UBA1819	-13.5329	13.9927	-0.967139	0.352563	-0.00499726	0.0723102	0.817246	none	baseline
g_GCA.900066575	-16.0781	13.7225	-1.17166	0.264072	0.0278765	0.102655	0.817246	none	baseline
g_unclassified_f_Ruminococcaceae	-12.9578	14.6398	-0.885107	0.393489	-0.0169427	0.0612837	0.817246	none	baseline
g_.Eubacterium..brachy.group	21.8809	20.8183	1.05104	0.313944	0.00798899	0.0842975	0.817246	none	baseline
g_Erysipelotrichaceae.UCG.003	7.49768	8.33925	0.899083	0.387866	-0.0971414	0.0716496	0.823449	sex	baseline
g_Parasutterella	8.58387	9.82301	0.873853	0.400874	-0.101313	0.0681195	0.823449	sex	baseline
g_Lachnospira	7.63067	7.51184	1.01582	0.331538	-0.0767577	0.0888974	0.823449	sex	baseline
g_Christensenellaceae.R.7.group	7.89833	9.05625	0.872141	0.401767	-0.101593	0.0678827	0.823449	sex	baseline
g_.Ruminococcus..gnavus.group	-7.25844	7.78476	-0.93239	0.371148	-0.0915028	0.0764207	0.823449	sex	baseline
g_Lachnospiraceae.NK4A136.group	8.63139	10.2304	0.8437	0.416808	-0.106183	0.0639987	0.823449	sex	baseline
g_Phascolarctobacterium	-7.40634	7.31243	-1.01284	0.332896	-0.0772985	0.0884397	0.823449	sex	baseline
g_unclassified_f_Lachnospiraceae	10.249	9.12085	1.12369	0.285068	-0.0564918	0.106045	0.823449	sex	baseline
g_.Eubacterium..eligens.group	7.60054	7.61189	0.998509	0.339491	-0.0798874	0.0862491	0.823449	sex	baseline
g_Sutterella	-11.2301	11.4054	-0.984627	0.34597	-0.0823712	0.0841475	0.823449	sex	baseline
g_Adlercreutzia	-10.2271	12.0009	-0.852198	0.412274	-0.104824	0.0651492	0.823449	sex	baseline
g_Sellimonas	-9.51129	10.0048	-0.95067	0.362193	-0.0883466	0.0790914	0.823449	sex	baseline
g_UBA1819	-14.5848	14.776	-0.98706	0.344827	-0.0819374	0.0845145	0.823449	sex	baseline
g_unclassified_f_Ruminococcaceae	-16.2784	16.2116	-1.00412	0.336899	-0.0788772	0.0871039	0.823449	sex	baseline
g_.Eubacterium..brachy.group	21.6829	21.9458	0.988024	0.344376	-0.0817655	0.08466	0.823449	sex	baseline
g_Erysipelotrichaceae.UCG.003	5.39	7.28114	0.740268	0.473373	-0.0360219	0.0436721	0.829402	none	baseline
g_.Eubacterium..ruminantium.group	-5.91072	8.32939	-0.709622	0.491497	-0.0397036	0.0402736	0.829402	none	baseline
g_Lachnospiraceae.UCG.001	6.73711	9.45876	0.712262	0.48992	-0.0393916	0.0405616	0.829402	none	baseline
g_Flavonifractor	-7.44929	10.163	-0.732982	0.477644	-0.0369089	0.0428533	0.829402	none	baseline
g_.Eubacterium..ventriosum.group	-7.37094	9.50909	-0.775146	0.453258	-0.0316763	0.0476834	0.829402	none	baseline
g_Adlercreutzia	-7.91622	10.7588	-0.73579	0.475995	-0.0365679	0.0431681	0.829402	none	baseline
g_NK4A214.group	7.94825	10.1365	0.784123	0.44817	-0.0305315	0.0487401	0.829402	none	baseline
p_Firmicutes	-22.6499	27.4561	-0.824953	0.425494	-0.0251924	0.0536686	0.829402	none	baseline
p_Proteobacteria	7.59792	10.6824	0.711254	0.490522	-0.0395109	0.0404515	0.829402	none	baseline
g_UCG.002	16.0926	10.0073	1.60808	0.133795	0.108729	0.177289	0.833643	none	average
g_Lactobacillus	-10.005	18.2087	-0.549461	0.593668	-0.146305	0.0300499	0.836382	sex	baseline
g_Prevotella_9	2.86655	6.57254	0.436141	0.671171	-0.157746	0.0203688	0.836382	sex	baseline
g_Bifidobacterium	-2.58784	5.711	-0.453132	0.659261	-0.156185	0.0216898	0.836382	sex	baseline
g_Dorea	4.22173	9.23818	0.456987	0.656573	-0.155823	0.021996	0.836382	sex	baseline
g_Lachnospiraceae.ND3007.group	-3.68127	7.63879	-0.481918	0.639309	-0.153414	0.0240342	0.836382	sex	baseline
g_.Ruminococcus..gauvreauii.group	-3.67512	7.31684	-0.502283	0.625371	-0.15136	0.0257726	0.836382	sex	baseline
g_.Eubacterium..ruminantium.group	-6.13893	8.71373	-0.704513	0.495759	-0.126918	0.046454	0.836382	sex	baseline
g_Lachnospiraceae.UCG.001	6.75483	9.86098	0.685006	0.507518	-0.129581	0.0442005	0.836382	sex	baseline
g_Butyricicoccus	7.05558	13.4205	0.525732	0.609509	-0.148898	0.0278553	0.836382	sex	baseline
g_Tyzzerella	-5.96032	9.44362	-0.631147	0.540837	-0.136606	0.0382564	0.836382	sex	baseline
g_unclassified_f_.Eubacterium..coprostanoligenes.group	4.55939	10.117	0.450666	0.660984	-0.156415	0.0214952	0.836382	sex	baseline
g_Faecalitalea	-3.34869	7.43675	-0.450289	0.661247	-0.15645	0.0214655	0.836382	sex	baseline
g_.Eubacterium..xylanophilum.group	-6.1716	11.4724	-0.53795	0.601326	-0.147576	0.0289744	0.836382	sex	baseline
g_UCG.003	6.34797	11.5068	0.551673	0.592203	-0.146058	0.0302588	0.836382	sex	baseline
g_Turicibacter	-7.27088	11.5456	-0.629751	0.541717	-0.136782	0.0381078	0.836382	sex	baseline
g_Odoribacter	-6.81381	14.4688	-0.470932	0.64689	-0.15449	0.0231238	0.836382	sex	baseline
g_Flavonifractor	-7.64525	10.6132	-0.720354	0.486333	-0.12471	0.0483226	0.836382	sex	baseline
g_.Eubacterium..ventriosum.group	-7.31194	9.92408	-0.736788	0.476672	-0.122376	0.0502969	0.836382	sex	baseline
g_Lachnospiraceae.FCS020.group	6.89283	12.351	0.558077	0.58797	-0.145338	0.0308681	0.836382	sex	baseline
g_NK4A214.group	8.09974	10.5768	0.765801	0.459912	-0.118154	0.0538701	0.836382	sex	baseline
g_Family.XIII.AD3011.group	7.39756	13.1331	0.563277	0.584545	-0.144748	0.0313674	0.836382	sex	baseline
g_Intestinimonas	-9.32638	18.7683	-0.496922	0.629026	-0.151908	0.0253086	0.836382	sex	baseline
p_Firmicutes	-22.2823	28.908	-0.770798	0.457063	-0.117413	0.0544968	0.836382	sex	baseline
p_Proteobacteria	7.92683	12.0944	0.655413	0.525672	-0.133501	0.0408833	0.836382	sex	baseline
g_Tyzzerella	-5.93846	9.05828	-0.655583	0.524462	-0.0458745	0.0345774	0.849803	none	baseline
g_Turicibacter	-7.25821	11.0743	-0.65541	0.52457	-0.0458936	0.0345597	0.849803	none	baseline
g_Ruminococcus	7.75728	6.23831	1.24349	0.242049	0.304484	0.464988	0.852432	age_sex	baseline
g_Faecalibacterium	-10.5786	26.9669	-0.39228	0.702346	-0.161517	0.0171775	0.857438	sex	baseline
g_Tuzzerella	2.92953	7.65503	0.382693	0.709239	-0.162292	0.0165225	0.857438	sex	baseline
g_Lactobacillus	-9.00152	17.1968	-0.523441	0.610198	-0.0591503	0.0223228	0.857919	none	baseline
g_Faecalibacterium	-10.1455	25.8106	-0.393074	0.701158	-0.0695621	0.0127119	0.857919	none	baseline
g_Prevotella_9	2.29639	6.06822	0.378429	0.711722	-0.0705572	0.0117933	0.857919	none	baseline
g_Bifidobacterium	-2.3852	5.43175	-0.439123	0.668375	-0.0662005	0.0158149	0.857919	none	baseline
g_Dorea	3.0339	8.27357	0.366698	0.720229	-0.0713284	0.0110814	0.857919	none	baseline
g_Lachnospiraceae.ND3007.group	-3.82767	7.2003	-0.531599	0.604706	-0.0584081	0.0230079	0.857919	none	baseline
g_.Ruminococcus..gauvreauii.group	-3.35894	6.94092	-0.483933	0.637145	-0.0625958	0.0191423	0.857919	none	baseline
g_Streptococcus	-3.46002	8.8747	-0.389875	0.703461	-0.0697825	0.0125084	0.857919	none	baseline
g_Butyricicoccus	5.06902	11.9369	0.424651	0.678606	-0.0672947	0.0148049	0.857919	none	baseline
g_unclassified_f_.Eubacterium..coprostanoligenes.group	4.76625	9.48022	0.502757	0.624234	-0.060985	0.0206292	0.857919	none	baseline
g_Faecalitalea	-3.20247	7.11243	-0.450263	0.660547	-0.0653348	0.0166141	0.857919	none	baseline
g_.Eubacterium..xylanophilum.group	-4.93355	10.515	-0.46919	0.647344	-0.0638177	0.0180144	0.857919	none	baseline
g_UCG.003	4.93544	10.4548	0.472072	0.645344	-0.0635816	0.0182324	0.857919	none	baseline
g_Tuzzerella	2.90727	7.34186	0.395986	0.699066	-0.0693599	0.0128985	0.857919	none	baseline
g_Odoribacter	-6.99586	13.8248	-0.506037	0.621998	-0.0606986	0.0208936	0.857919	none	baseline
g_Lachnospiraceae.FCS020.group	6.87712	11.124	0.618223	0.547983	-0.0498942	0.0308669	0.857919	none	baseline
g_Family.XIII.AD3011.group	7.5124	12.5729	0.597508	0.561274	-0.0520339	0.0288918	0.857919	none	baseline
g_Intestinimonas	-8.60794	17.8396	-0.482519	0.638119	-0.0627145	0.0190328	0.857919	none	baseline
g_Ruminococcus	11.2173	5.23069	2.14451	0.0551714	0.485153	0.56436	0.86065	age	dose1
g_.Ruminococcus..gauvreauii.group	-11.5042	5.18644	-2.21814	0.048523	0.495542	0.573151	0.86065	age	dose1
g_Christensenellaceae.R.7.group	-17.33	8.79155	-1.97122	0.0743771	0.460485	0.543488	0.86065	age	dose1
g_UCG.005	-25.6782	12.0845	-2.12489	0.0570835	0.482374	0.562009	0.86065	age	dose1
g_Family.XIII.AD3011.group	-18.1174	9.14438	-1.98126	0.0731115	0.46192	0.544702	0.86065	age	dose1
g_Ruminococcus	12.6459	5.64853	2.23879	0.0491052	0.465059	0.588507	0.882091	age_sex	dose1
g_.Ruminococcus..gauvreauii.group	-11.945	5.48497	-2.17777	0.0544501	0.455282	0.580986	0.882091	age_sex	dose1
g_Monoglobus	-3.00209	9.4007	-0.319347	0.754954	-0.0742041	0.00842694	0.88625	none	baseline
g_Streptococcus	-3.20403	9.6488	-0.332065	0.746081	-0.166077	0.0133192	0.888714	sex	baseline
g_Agathobacter	13.0266	6.67565	1.95137	0.0769384	0.125096	0.259696	0.890287	sex	dose2
g_Escherichia.Shigella	-14.4387	6.34771	-2.27463	0.0439492	0.198993	0.322224	0.890287	sex	dose2
g_.Ruminococcus..torques.group	-37.8634	13.0276	-2.9064	0.0142808	0.333813	0.436303	0.890287	sex	dose2
g_Ruminococcus	13.0548	6.1523	2.12193	0.0573777	0.164305	0.292874	0.890287	sex	dose2
g_Subdoligranulum	13.0736	5.82385	2.24484	0.0463065	0.192271	0.316537	0.890287	sex	dose2
g_Parasutterella	16.0427	8.17864	1.96153	0.0756167	0.12744	0.26168	0.890287	sex	dose2
g_Lachnoclostridium	-37.122	15.1416	-2.45166	0.0321512	0.238391	0.355562	0.890287	sex	dose2
g_Fusicatenibacter	3.23134	10.9775	0.294361	0.773512	-0.075567	0.00716894	0.890967	none	baseline
g_Dialister	-2.04211	7.18109	-0.284374	0.780971	-0.0760816	0.00669393	0.890967	none	baseline
g_Lactobacillus	-23.618	30.6612	-0.770289	0.457353	-0.117489	0.0544327	0.895077	sex	dose2
g_Blautia	-11.4516	18.4159	-0.621831	0.546725	-0.137771	0.0372705	0.895077	sex	dose2
g_Bacteroides	-14.5127	19.3927	-0.748355	0.469944	-0.120708	0.0517082	0.895077	sex	dose2
g_Prevotella_9	-5.69164	6.3091	-0.902131	0.386315	-0.0966316	0.072081	0.895077	sex	dose2
g_Bifidobacterium	-3.42831	6.04472	-0.567159	0.581995	-0.144304	0.0317429	0.895077	sex	dose2
g_Collinsella	2.1354	6.28341	0.339847	0.740372	-0.165529	0.0137834	0.895077	sex	dose2
g_Anaerostipes	6.30394	11.4855	0.54886	0.594067	-0.146372	0.0299932	0.895077	sex	dose2
g_Erysipelotrichaceae.UCG.003	5.01176	8.30326	0.603589	0.558358	-0.140009	0.0353768	0.895077	sex	dose2
g_.Eubacterium..hallii.group	5.40397	8.80357	0.613838	0.551805	-0.138759	0.0364347	0.895077	sex	dose2
g_Roseburia	-6.41649	11.559	-0.555109	0.58993	-0.145672	0.0305849	0.895077	sex	dose2
g_Lachnospiraceae.ND3007.group	-6.04348	7.72804	-0.78202	0.450708	-0.115736	0.0559157	0.895077	sex	dose2
g_.Ruminococcus..gauvreauii.group	-10.0547	7.49989	-1.34064	0.207067	-0.0123552	0.143392	0.895077	sex	dose2
g_Coprococcus	8.32042	10.1152	0.822569	0.428225	-0.109519	0.0611763	0.895077	sex	dose2
g_Lachnospira	7.48458	6.88526	1.08704	0.300263	-0.063519	0.100099	0.895077	sex	dose2
g_Alistipes	-8.54986	13.6373	-0.626947	0.543487	-0.137133	0.0378103	0.895077	sex	dose2
g_Christensenellaceae.R.7.group	5.29631	7.69809	0.688003	0.5057	-0.129176	0.0445433	0.895077	sex	dose2
g_.Ruminococcus..gnavus.group	-3.13542	9.07812	-0.345382	0.736322	-0.165131	0.0141197	0.895077	sex	dose2
g_Parabacteroides	7.04292	14.0455	0.501437	0.625947	-0.151447	0.0256991	0.895077	sex	dose2
g_Lachnospiraceae.NK4A136.group	16.0567	12.9271	1.24209	0.240032	-0.0328981	0.126009	0.895077	sex	dose2
g_Phascolarctobacterium	6.26535	7.09203	0.883436	0.395898	-0.0997389	0.0694517	0.895077	sex	dose2
g_CAG.56	9.41341	11.173	0.842513	0.417443	-0.106372	0.0638387	0.895077	sex	dose2
g_Monoglobus	8.80562	11.21	0.785518	0.448739	-0.115209	0.0563613	0.895077	sex	dose2
g_.Eubacterium..ruminantium.group	-10.3812	8.44132	-1.22981	0.244425	-0.0354056	0.123888	0.895077	sex	dose2
g_Romboutsia	8.41378	9.81615	0.857136	0.409655	-0.104029	0.0658216	0.895077	sex	dose2
g_unclassified_f_Lachnospiraceae	-3.44845	9.01843	-0.382378	0.709466	-0.162317	0.0165012	0.895077	sex	dose2
g_.Eubacterium..eligens.group	3.3408	7.13692	0.468102	0.64885	-0.154764	0.0228924	0.895077	sex	dose2
g_Streptococcus	-8.96939	9.52895	-0.941277	0.366775	-0.0899737	0.0777146	0.895077	sex	dose2
g_Butyricicoccus	11.4369	10.7322	1.06565	0.309412	-0.067554	0.0966851	0.895077	sex	dose2
g_UCG.002	4.71056	8.9508	0.526273	0.609146	-0.14884	0.0279043	0.895077	sex	dose2
g_Incertae.Sedis	-14.1642	11.0812	-1.27822	0.227483	-0.0254533	0.132309	0.895077	sex	dose2
g_Tyzzerella	-3.43617	9.7579	-0.352142	0.731386	-0.164637	0.0145377	0.895077	sex	dose2
g_unclassified_f_.Eubacterium..coprostanoligenes.group	5.12751	9.3707	0.547186	0.595178	-0.146558	0.0298357	0.895077	sex	dose2
g_Faecalitalea	-5.26309	8.12954	-0.647402	0.53065	-0.134537	0.0400068	0.895077	sex	dose2
g_.Eubacterium..xylanophilum.group	6.51207	11.4842	0.567047	0.582069	-0.144317	0.031732	0.895077	sex	dose2
g_Marvinbryantia	8.57052	9.12571	0.939162	0.367813	-0.0903386	0.0774058	0.895077	sex	dose2
g_Oscillibacter	-11.0281	12.6676	-0.87057	0.402588	-0.10185	0.0676657	0.895077	sex	dose2
g_unclassified_f_Oscillospiraceae	-9.36769	11.2557	-0.832264	0.422961	-0.107997	0.0624645	0.895077	sex	dose2
g_Intestinibacter	-4.89834	10.936	-0.44791	0.662911	-0.15667	0.0212789	0.895077	sex	dose2
g_Odoribacter	8.40759	12.6952	0.662267	0.521434	-0.132607	0.0416406	0.895077	sex	dose2
g_Flavonifractor	4.67396	11.2237	0.416436	0.685101	-0.159487	0.0188959	0.895077	sex	dose2
g_.Eubacterium..ventriosum.group	-8.84931	9.81378	-0.901723	0.386522	-0.0966999	0.0720232	0.895077	sex	dose2
g_Adlercreutzia	-16.9314	9.85572	-1.71793	0.113792	0.0713806	0.214245	0.895077	sex	dose2
g_Lachnospiraceae.FCS020.group	8.49638	11.1943	0.758992	0.463811	-0.119156	0.0530215	0.895077	sex	dose2
g_Eggerthella	-8.60465	12.8417	-0.670056	0.516642	-0.13158	0.0425093	0.895077	sex	dose2
g_NK4A214.group	-11.5348	11.1523	-1.0343	0.323201	-0.0733783	0.0917569	0.895077	sex	dose2
g_Bilophila	14.8797	12.9294	1.15085	0.274199	-0.0511978	0.110525	0.895077	sex	dose2
g_UCG.005	-6.30889	10.0831	-0.625687	0.544283	-0.137291	0.037677	0.895077	sex	dose2
g_Colidextribacter	-8.72867	10.8353	-0.80558	0.437553	-0.112153	0.0589471	0.895077	sex	dose2
g_UBA1819	-6.39016	10.3314	-0.618521	0.548825	-0.138182	0.0369232	0.895077	sex	dose2
g_Family.XIII.AD3011.group	-17.8392	14.8451	-1.20169	0.254717	-0.0410938	0.119074	0.895077	sex	dose2
g_GCA.900066575	-5.9104	16.1933	-0.364991	0.722038	-0.163673	0.0153533	0.895077	sex	dose2
g_unclassified_f_Coriobacteriales.Incertae.Sedis	-55.5549	34.9996	-1.5873	0.140752	0.0417242	0.189151	0.895077	sex	dose2
g_unclassified_f_Ruminococcaceae	5.88786	15.2127	0.387035	0.706114	-0.161943	0.0168172	0.895077	sex	dose2
g_.Clostridium..innocuum.group	-11.1192	14.2572	-0.779902	0.451904	-0.116054	0.0556466	0.895077	sex	dose2
g_.Eubacterium..brachy.group	-10.0267	19.4103	-0.516565	0.615686	-0.149873	0.0270308	0.895077	sex	dose2
p_Firmicutes	-9.8674	26.4683	-0.3728	0.716381	-0.163072	0.0158626	0.895077	sex	dose2
p_Bacteroidota	-18.13	21.1229	-0.858311	0.409034	-0.103839	0.065982	0.895077	sex	dose2
p_Actinobacteriota	-13.6334	12.4261	-1.09716	0.296009	-0.0615934	0.101729	0.895077	sex	dose2
p_Proteobacteria	3.88518	9.19692	0.422444	0.68084	-0.158964	0.0193383	0.895077	sex	dose2
p_Desulfobacterota	23.3868	14.867	1.57307	0.144004	0.0385259	0.186445	0.895077	sex	dose2
g_Dialister	-2.31416	7.567	-0.305823	0.765449	-0.167837	0.0118304	0.898571	sex	baseline
g_Monoglobus	-2.73168	10.0044	-0.273049	0.789874	-0.169837	0.0101375	0.901124	sex	baseline
g_Incertae.Sedis	-4.21132	15.2532	-0.276093	0.787595	-0.169661	0.0102869	0.901124	sex	baseline
g_Lactobacillus	-23.4641	28.2391	-0.830906	0.422251	-0.024396	0.0544037	0.904609	none	dose2
g_Blautia	-11.6089	17.6303	-0.65846	0.522676	-0.0455565	0.0348709	0.904609	none	dose2
g_Bacteroides	-14.5283	17.9606	-0.808901	0.434317	-0.0273171	0.0517073	0.904609	none	dose2
g_Agathobacter	12.835	6.41317	2.00134	0.0684932	0.187773	0.250252	0.904609	none	dose2
g_Prevotella_9	-5.5918	5.80358	-0.963509	0.354307	-0.0055421	0.0718073	0.904609	none	dose2
g_Bifidobacterium	-3.50124	5.77504	-0.606271	0.55563	-0.0511366	0.02972	0.904609	none	dose2
g_Anaerostipes	5.34428	10.6902	0.499921	0.626172	-0.0612314	0.0204018	0.904609	none	dose2
g_Erysipelotrichaceae.UCG.003	3.56595	7.31786	0.487295	0.63483	-0.0623123	0.019404	0.904609	none	dose2
g_Ruminococcus	10.8135	5.72023	1.89039	0.0830936	0.165253	0.229464	0.904609	none	dose2
g_.Eubacterium..hallii.group	5.38699	8.44428	0.637946	0.535493	-0.0477977	0.0328021	0.904609	none	dose2
g_Roseburia	-5.56358	9.30032	-0.598214	0.560818	-0.0519621	0.0289581	0.904609	none	dose2
g_Lachnospiraceae.ND3007.group	-6.13803	7.36303	-0.833629	0.420774	-0.0240303	0.0547412	0.904609	none	dose2
g_Parasutterella	14.0911	7.26999	1.93826	0.0764753	0.174962	0.238426	0.904609	none	dose2
g_.Ruminococcus..gauvreauii.group	-9.03425	7.04108	-1.28308	0.223692	0.0473599	0.12064	0.904609	none	dose2
g_Coprococcus	7.28224	9.43448	0.771875	0.455121	-0.0320908	0.0473008	0.904609	none	dose2
g_Lachnospira	6.03431	6.24184	0.966752	0.352749	-0.00505552	0.0722564	0.904609	none	dose2
g_Christensenellaceae.R.7.group	5.01905	6.7674	0.74165	0.472565	-0.0358529	0.0438281	0.904609	none	dose2
g_Parabacteroides	6.06408	13.1493	0.461172	0.652922	-0.0644675	0.0174146	0.904609	none	dose2
g_Lachnospiraceae.NK4A136.group	15.7539	12.3912	1.27138	0.227683	0.0452699	0.118711	0.904609	none	dose2
g_Phascolarctobacterium	6.09066	6.46297	0.942393	0.364578	-0.00868205	0.0689089	0.904609	none	dose2
g_CAG.56	7.03685	9.90141	0.710692	0.490858	-0.0395773	0.0403902	0.904609	none	dose2
g_Monoglobus	8.52324	10.7224	0.794902	0.442109	-0.029143	0.0500219	0.904609	none	dose2
g_.Eubacterium..ruminantium.group	-10.4539	8.05143	-1.29839	0.218553	0.050111	0.123179	0.904609	none	dose2
g_Romboutsia	7.50453	9.20225	0.81551	0.43067	-0.0264463	0.0525111	0.904609	none	dose2
g_.Eubacterium..eligens.group	3.43603	6.8154	0.504156	0.62328	-0.0608631	0.0207418	0.904609	none	dose2
g_Streptococcus	-8.48148	9.06756	-0.935365	0.368042	-0.00971592	0.0679545	0.904609	none	dose2
g_Butyricicoccus	8.72793	9.54886	0.914028	0.378701	-0.0128201	0.0650891	0.904609	none	dose2
g_UCG.002	4.86961	8.42041	0.57831	0.573748	-0.0539593	0.0271145	0.904609	none	dose2
g_Incertae.Sedis	-11.8521	10.174	-1.16494	0.266679	0.0267337	0.1016	0.904609	none	dose2
g_unclassified_f_.Eubacterium..coprostanoligenes.group	5.2888	8.83635	0.598527	0.560617	-0.0519302	0.0289875	0.904609	none	dose2
g_Faecalitalea	-4.84914	7.70554	-0.629306	0.540945	-0.0487232	0.0319478	0.904609	none	dose2
g_.Eubacterium..xylanophilum.group	6.64875	10.6357	0.625132	0.543589	-0.0491664	0.0315388	0.904609	none	dose2
g_Marvinbryantia	8.03053	8.6648	0.9268	0.372296	-0.0109684	0.0667984	0.904609	none	dose2
g_Oscillibacter	-8.03331	11.1186	-0.722508	0.483826	-0.0381714	0.041688	0.904609	none	dose2
g_unclassified_f_Oscillospiraceae	-8.71082	10.6726	-0.816186	0.430298	-0.0263569	0.0525936	0.904609	none	dose2
g_Intestinibacter	-5.12145	10.2908	-0.497674	0.627708	-0.0614256	0.0202226	0.904609	none	dose2
g_Odoribacter	8.35528	11.5734	0.721936	0.484165	-0.0382398	0.0416248	0.904609	none	dose2
g_.Eubacterium..ventriosum.group	-8.90696	9.23527	-0.96445	0.353854	-0.00540095	0.0719376	0.904609	none	dose2
g_Adlercreutzia	-16.7735	9.46394	-1.77236	0.101699	0.141419	0.207464	0.904609	none	dose2
g_Lachnospiraceae.FCS020.group	8.54513	10.7306	0.796331	0.44131	-0.0289578	0.0501928	0.904609	none	dose2
g_Eggerthella	-4.90072	10.4522	-0.468868	0.647567	-0.0638439	0.0179902	0.904609	none	dose2
g_NK4A214.group	-11.6455	10.6362	-1.09489	0.295052	0.0150615	0.090826	0.904609	none	dose2
g_Bilophila	14.995	12.3185	1.21727	0.246897	0.035734	0.109908	0.904609	none	dose2
g_UCG.005	-6.23138	9.66912	-0.644463	0.531402	-0.0470924	0.0334532	0.904609	none	dose2
g_Colidextribacter	-8.25818	10.3172	-0.800428	0.439023	-0.0284253	0.0506843	0.904609	none	dose2
g_UBA1819	-4.98569	9.36156	-0.53257	0.604053	-0.058319	0.0230902	0.904609	none	dose2
g_Family.XIII.AD3011.group	-17.9407	14.1027	-1.27215	0.22742	0.0454062	0.118836	0.904609	none	dose2
g_unclassified_f_Coriobacteriales.Incertae.Sedis	-51.445	31.6416	-1.62587	0.129934	0.112231	0.180521	0.904609	none	dose2
g_unclassified_f_Ruminococcaceae	6.0088	13.2763	0.452597	0.658912	-0.0651508	0.0167838	0.904609	none	dose2
g_.Clostridium..innocuum.group	-10.4579	13.5597	-0.77125	0.455477	-0.0321698	0.0472279	0.904609	none	dose2
g_.Eubacterium..brachy.group	-9.32524	18.4697	-0.504894	0.622777	-0.0607986	0.0208012	0.904609	none	dose2
p_Bacteroidota	-17.9926	19.5507	-0.920307	0.375543	-0.0119122	0.0659272	0.904609	none	dose2
p_Actinobacteriota	-13.0298	11.2961	-1.15348	0.271172	0.0247934	0.0998093	0.904609	none	dose2
p_Proteobacteria	4.08325	8.57115	0.476395	0.64235	-0.0632249	0.0185616	0.904609	none	dose2
p_Desulfobacterota	23.1203	13.9712	1.65486	0.123852	0.117959	0.185808	0.904609	none	dose2
g_.Eubacterium..eligens.group	6.97728	5.84755	1.1932	0.257892	0.353571	0.453022	0.90823	age	baseline
g_Lachnospiraceae.UCG.001	2.85831	9.73792	0.293523	0.774586	-0.168613	0.0111733	0.909297	sex	dose2
g_Sellimonas	-2.80133	9.08208	-0.308446	0.763505	-0.167667	0.0119739	0.909297	sex	dose2
g_.Eubacterium..hallii.group	10.3377	9.24653	1.11801	0.285446	0.0188636	0.0943357	0.909806	none	average
g_Parasutterella	9.94979	8.6171	1.15466	0.270707	0.0249926	0.0999931	0.909806	none	average
g_.Ruminococcus..gauvreauii.group	-10.1062	7.86295	-1.28529	0.222943	0.0477567	0.121006	0.909806	none	average
g_Coprococcus	12.8367	9.21513	1.393	0.188888	0.067462	0.139196	0.909806	none	average
g_Lachnospiraceae.NK4A136.group	14.7823	11.7332	1.25987	0.231667	0.0432227	0.116821	0.909806	none	average
g_CAG.56	11.6157	9.8617	1.17786	0.261683	0.0289347	0.103632	0.909806	none	average
g_Lachnospiraceae.UCG.004	-14.1763	10.0028	-1.41723	0.181852	0.0719956	0.143381	0.909806	none	average
g_Marvinbryantia	16.9464	13.1595	1.28776	0.222108	0.0482004	0.121416	0.909806	none	average
g_Adlercreutzia	-15.3342	12.3915	-1.23748	0.239578	0.039268	0.11317	0.909806	none	average
g_Eggerthella	-13.1804	11.9595	-1.10209	0.292036	0.0162396	0.0919135	0.909806	none	average
g_UCG.005	-20.3869	16.6274	-1.2261	0.243678	0.0372738	0.11133	0.909806	none	average
p_Bacteroidota	-29.625	22.1828	-1.33549	0.206494	0.0568461	0.129396	0.909806	none	average
p_Actinobacteriota	-14.1219	12.0665	-1.17034	0.264583	0.0276516	0.102448	0.909806	none	average
g_Alistipes	-4.72242	11.032	-0.428065	0.676186	-0.0670397	0.0150403	0.912851	none	dose2
g_Collinsella	2.00793	6.00529	0.33436	0.743879	-0.0733337	0.0092304	0.912942	none	dose2
g_unclassified_f_Lachnospiraceae	-2.85866	8.4251	-0.339303	0.740246	-0.0730387	0.0095027	0.912942	none	dose2
g_Lachnospiraceae.UCG.001	3.12662	9.10758	0.343299	0.737313	-0.0727972	0.00972567	0.912942	none	dose2
g_Tyzzerella	-3.64099	9.24678	-0.393757	0.700667	-0.0695148	0.0127556	0.912942	none	dose2
g_Flavonifractor	3.85788	10.4508	0.369146	0.71845	-0.0711694	0.0112282	0.912942	none	dose2
p_Firmicutes	-9.85225	25.386	-0.388098	0.70474	-0.0699042	0.0123961	0.912942	none	dose2
g_GCA.900066575	-4.80055	15.083	-0.318275	0.755747	-0.0742648	0.00837094	0.913664	none	dose2
g_Fusicatenibacter	2.78562	12.3445	0.225657	0.825606	-0.172339	0.0080205	0.916084	sex	baseline
g_unclassified_f_Coriobacteriales.Incertae.Sedis	-4.90738	21.5836	-0.227366	0.82431	-0.172257	0.00808998	0.916084	sex	baseline
g_Agathobacter	6.77167	4.70539	1.43913	0.177956	0.385587	0.480112	0.917058	age	dose1
g_Faecalibacterium	14.2081	12.6076	1.12694	0.28375	0.345473	0.446169	0.917058	age	dose1
g_Bifidobacterium	-4.70284	4.47005	-1.05208	0.315327	0.336653	0.438707	0.917058	age	dose1
g_Fusicatenibacter	6.78579	7.00087	0.969278	0.353236	0.327355	0.430838	0.917058	age	dose1
g_Escherichia.Shigella	-8.74451	6.90442	-1.26651	0.231492	0.36282	0.460847	0.917058	age	dose1
g_Roseburia	10.9632	6.33698	1.73003	0.111544	0.426067	0.514364	0.917058	age	dose1
g_Lachnospira	5.92307	6.1144	0.968708	0.353508	0.327292	0.430786	0.917058	age	dose1
g_.Ruminococcus..gnavus.group	5.86627	5.44077	1.07821	0.304018	0.339689	0.441275	0.917058	age	dose1
g_Lachnoclostridium	-10.3271	9.96494	-1.03635	0.322285	0.334849	0.43718	0.917058	age	dose1
g_Phascolarctobacterium	5.55539	5.29839	1.0485	0.316898	0.336242	0.438358	0.917058	age	dose1
g_Monoglobus	9.08166	8.95094	1.0146	0.332092	0.332383	0.435093	0.917058	age	dose1
g_.Eubacterium..ruminantium.group	-8.25196	5.92621	-1.39245	0.191293	0.379311	0.474801	0.917058	age	dose1
g_Romboutsia	-12.7536	8.60353	-1.48237	0.166315	0.391468	0.485088	0.917058	age	dose1
g_Lachnospiraceae.UCG.001	-14.0145	8.98933	-1.55901	0.147282	0.40203	0.494025	0.917058	age	dose1
g_Butyricicoccus	9.54668	9.28014	1.02872	0.3257	0.33398	0.436444	0.917058	age	dose1
g_unclassified_f_.Eubacterium..coprostanoligenes.group	8.35073	7.06616	1.18179	0.262207	0.352159	0.451827	0.917058	age	dose1
g_Faecalitalea	10.9104	8.79687	1.24025	0.240685	0.359475	0.458017	0.917058	age	dose1
g_.Eubacterium..siraeum.group	-9.85895	7.61658	-1.29441	0.222039	0.366411	0.463886	0.917058	age	dose1
g_UCG.003	-15.8038	9.26946	-1.70493	0.116251	0.422509	0.511354	0.917058	age	dose1
g_Tuzzerella	10.3672	6.66859	1.55463	0.148317	0.401422	0.493511	0.917058	age	dose1
g_Odoribacter	-14.2691	10.4822	-1.36128	0.200658	0.375165	0.471294	0.917058	age	dose1
g_Flavonifractor	11.9802	12.2569	0.977426	0.349365	0.328247	0.431594	0.917058	age	dose1
g_NK4A214.group	-12.163	9.03258	-1.34658	0.205207	0.373224	0.469651	0.917058	age	dose1
g_Erysipelatoclostridium	7.02136	7.38733	0.950461	0.362294	0.325313	0.429111	0.917058	age	dose1
g_Intestinimonas	12.5399	9.75102	1.28601	0.224849	0.365327	0.462969	0.917058	age	dose1
g_Romboutsia	-1.46801	7.05179	-0.208176	0.838583	-0.079435	0.00359842	0.917909	none	baseline
g_UCG.005	-2.79993	12.5828	-0.222521	0.827651	-0.0788815	0.00410935	0.917909	none	baseline
g_unclassified_f_Coriobacteriales.Incertae.Sedis	-4.85216	20.6998	-0.234406	0.818621	-0.0783955	0.00455799	0.917909	none	baseline
g_GCA.900066575	-19.2113	17.9957	-1.06755	0.30673	0.010629	0.0867345	0.920191	none	average
g_Erysipelatoclostridium	1.8091	9.69076	0.186683	0.855028	-0.0801962	0.0028958	0.92343	none	baseline
g_UCG.005	-2.61927	13.1619	-0.199004	0.84589	-0.173541	0.00700346	0.925907	sex	baseline
g_Blautia	-22.3392	24.6555	-0.906052	0.382741	-0.013967	0.0640305	0.929137	none	average
g_Roseburia	-9.42746	10.5707	-0.891847	0.390008	-0.0159908	0.0621623	0.929137	none	average
g_Lachnospira	8.30958	8.15465	1.019	0.328308	0.00294213	0.0796389	0.929137	none	average
g_.Eubacterium..ruminantium.group	-8.44658	8.85733	-0.953626	0.359088	-0.00701792	0.070445	0.929137	none	average
g_Streptococcus	-15.0202	15.0833	-0.995817	0.338996	-0.00064256	0.0763299	0.929137	none	average
g_Butyricicoccus	10.9384	11.336	0.964932	0.353623	-0.00532869	0.0720043	0.929137	none	average
g_Incertae.Sedis	-14.0044	14.966	-0.935743	0.367855	-0.00966053	0.0680057	0.929137	none	average
g_Lactobacillus	-23.5015	22.7627	-1.03246	0.324024	0.334405	0.436804	0.93177	age	dose2
g_Blautia	11.2804	16.8727	0.668561	0.517559	0.298413	0.406349	0.93177	age	dose2
g_Agathobacter	9.81611	5.48609	1.78927	0.101108	0.434493	0.521494	0.93177	age	dose2
g_Faecalibacterium	-11.1745	14.9159	-0.749164	0.469477	0.305347	0.412217	0.93177	age	dose2
g_Prevotella_9	-6.83188	4.51878	-1.51189	0.158747	0.395517	0.488514	0.93177	age	dose2
g_Bifidobacterium	-4.61108	4.62638	-0.996693	0.340334	0.330377	0.433396	0.93177	age	dose2
g_Fusicatenibacter	8.60013	8.25374	1.04197	0.319786	0.335491	0.437723	0.93177	age	dose2
g_Collinsella	-3.53509	5.26669	-0.671217	0.51593	0.298631	0.406534	0.93177	age	dose2
g_Escherichia.Shigella	-10.5687	5.41349	-1.95229	0.0768171	0.457781	0.541199	0.93177	age	dose2
g_.Ruminococcus..torques.group	-24.0436	12.1835	-1.97347	0.0740919	0.460807	0.54376	0.93177	age	dose2
g_Ruminococcus	6.33097	5.48794	1.15362	0.273108	0.348701	0.448901	0.93177	age	dose2
g_Subdoligranulum	6.19874	7.07977	0.875556	0.399986	0.317471	0.422475	0.93177	age	dose2
g_Roseburia	8.38326	9.00343	0.931118	0.371777	0.323244	0.42736	0.93177	age	dose2
g_Lachnospiraceae.ND3007.group	-5.61516	5.9856	-0.938111	0.368329	0.323989	0.42799	0.93177	age	dose2
g_Parasutterella	5.70059	8.19109	0.695951	0.5009	0.300696	0.408281	0.93177	age	dose2
g_.Ruminococcus..gauvreauii.group	-9.00646	5.53364	-1.62758	0.131891	0.411603	0.502125	0.93177	age	dose2
g_Lachnospira	6.78855	4.91854	1.3802	0.19493	0.377676	0.473419	0.93177	age	dose2
g_Alistipes	-6.61887	8.93312	-0.740936	0.474253	0.30461	0.411593	0.93177	age	dose2
g_Parabacteroides	-9.9705	12.0652	-0.826386	0.426147	0.312582	0.418338	0.93177	age	dose2
g_Lachnoclostridium	-20.4781	12.9131	-1.58584	0.141083	0.405763	0.497184	0.93177	age	dose2
g_Lachnospiraceae.NK4A136.group	9.03312	10.8837	0.829965	0.424205	0.31293	0.418633	0.93177	age	dose2
g_Phascolarctobacterium	6.12214	5.17942	1.18201	0.262123	0.352186	0.45185	0.93177	age	dose2
g_Monoglobus	15.8624	8.05103	1.97024	0.0745015	0.460345	0.543369	0.93177	age	dose2
g_.Eubacterium..ruminantium.group	-10.052	6.37685	-1.57633	0.143255	0.404437	0.496062	0.93177	age	dose2
g_Romboutsia	5.61888	7.61044	0.738312	0.475782	0.304376	0.411395	0.93177	age	dose2
g_unclassified_f_Lachnospiraceae	5.69678	7.45143	0.764522	0.460643	0.306741	0.413397	0.93177	age	dose2
g_Butyricicoccus	5.37766	8.05895	0.667291	0.51834	0.298309	0.406261	0.93177	age	dose2
g_UCG.002	-5.2281	7.85747	-0.665366	0.519524	0.298152	0.406128	0.93177	age	dose2
g_Incertae.Sedis	-7.21722	8.75922	-0.823958	0.427468	0.312346	0.418139	0.93177	age	dose2
g_unclassified_f_.Eubacterium..coprostanoligenes.group	6.40522	7.11616	0.900095	0.387351	0.319989	0.424606	0.93177	age	dose2
g_Faecalitalea	5.18733	7.34106	0.706619	0.494499	0.301606	0.409051	0.93177	age	dose2
g_Marvinbryantia	4.97647	7.31488	0.680321	0.510367	0.299384	0.407171	0.93177	age	dose2
g_Tuzzerella	10.0989	6.33972	1.59295	0.139478	0.406755	0.498023	0.93177	age	dose2
g_Odoribacter	-9.67163	11.5775	-0.835382	0.421277	0.31346	0.419082	0.93177	age	dose2
g_Flavonifractor	7.82026	8.42636	0.928072	0.373287	0.322921	0.427087	0.93177	age	dose2
g_.Eubacterium..ventriosum.group	-5.46803	7.82246	-0.699017	0.499055	0.300956	0.408502	0.93177	age	dose2
g_Lachnospiraceae.FCS020.group	7.97982	8.71555	0.915584	0.379519	0.321604	0.425973	0.93177	age	dose2
g_NK4A214.group	-9.15747	8.7884	-1.042	0.319774	0.335494	0.437726	0.93177	age	dose2
g_UCG.005	-10.176	7.60143	-1.3387	0.20768	0.372187	0.468774	0.93177	age	dose2
g_Colidextribacter	-8.14642	8.3388	-0.976929	0.3496	0.328192	0.431547	0.93177	age	dose2
g_Erysipelatoclostridium	10.0783	7.46534	1.35002	0.204135	0.373677	0.470035	0.93177	age	dose2
g_Family.XIII.AD3011.group	-20.1906	10.7583	-1.87674	0.0873154	0.44698	0.53206	0.93177	age	dose2
g_unclassified_f_Ruminococcaceae	7.01338	10.793	0.649807	0.529153	0.296894	0.405064	0.93177	age	dose2
g_.Eubacterium..brachy.group	-10.2226	15.0133	-0.680903	0.510012	0.299432	0.407212	0.93177	age	dose2
p_Firmicutes	27.4002	23.4396	1.16897	0.267125	0.35058	0.45049	0.93177	age	dose2
p_Actinobacteriota	-8.42263	9.63207	-0.874436	0.40057	0.317357	0.422379	0.93177	age	dose2
g_Collinsella	0.730471	6.22926	0.117265	0.908764	-0.176296	0.00467269	0.931771	sex	baseline
g_Romboutsia	-1.12234	7.77554	-0.144342	0.887841	-0.17554	0.00531244	0.931771	sex	baseline
g_Oscillibacter	-2.15594	13.354	-0.161445	0.87467	-0.174982	0.00578425	0.931771	sex	baseline
g_Intestinibacter	-1.37257	11.3192	-0.12126	0.905672	-0.176194	0.0047588	0.931771	sex	baseline
g_Erysipelatoclostridium	1.58579	10.1894	0.155631	0.879143	-0.175179	0.00561798	0.931771	sex	baseline
g_Lactobacillus	-8.45557	20.4386	-0.413706	0.68704	0.28109	0.391692	0.937438	age	dose1
g_Blautia	18.7264	24.6496	0.759703	0.463403	0.306302	0.413024	0.937438	age	dose1
g_Bacteroides	-7.59943	13.5667	-0.560154	0.586601	0.290153	0.39936	0.937438	age	dose1
g_Prevotella_9	-3.36498	4.8394	-0.695331	0.501273	0.300643	0.408237	0.937438	age	dose1
g_Collinsella	-2.70277	5.00727	-0.539769	0.600113	0.288743	0.398167	0.937438	age	dose1
g_Anaerostipes	-6.20306	10.977	-0.565095	0.58335	0.290501	0.399655	0.937438	age	dose1
g_Subdoligranulum	4.18865	6.00792	0.697188	0.500155	0.300801	0.40837	0.937438	age	dose1
g_.Eubacterium..hallii.group	3.10068	7.00474	0.442654	0.666594	0.282682	0.393039	0.937438	age	dose1
g_Lachnospiraceae.ND3007.group	-2.50661	6.17949	-0.405633	0.69279	0.280664	0.391331	0.937438	age	dose1
g_Coprococcus	6.67195	9.02568	0.739218	0.475254	0.304457	0.411463	0.937438	age	dose1
g_Alistipes	-3.12631	7.56819	-0.413085	0.687482	0.281057	0.391664	0.937438	age	dose1
g_Parabacteroides	-6.34052	9.34629	-0.678399	0.511538	0.299224	0.407036	0.937438	age	dose1
g_Lachnospiraceae.NK4A136.group	6.00539	9.93182	0.604662	0.55767	0.293391	0.4021	0.937438	age	dose1
g_CAG.56	4.33066	7.93001	0.546111	0.595892	0.289177	0.398534	0.937438	age	dose1
g_.Eubacterium..eligens.group	-5.32668	6.19835	-0.859371	0.408474	0.315838	0.421094	0.937438	age	dose1
g_UCG.002	-4.62525	8.43949	-0.548049	0.594605	0.28931	0.398647	0.937438	age	dose1
g_Incertae.Sedis	-5.72714	12.1229	-0.472423	0.645859	0.284423	0.394512	0.937438	age	dose1
g_Tyzzerella	4.61252	5.81242	0.793563	0.444231	0.309439	0.415679	0.937438	age	dose1
g_Lachnospiraceae.UCG.004	7.36951	8.32038	0.885718	0.39472	0.318507	0.423352	0.937438	age	dose1
g_.Eubacterium..xylanophilum.group	-6.95366	10.9919	-0.632614	0.539913	0.295534	0.403914	0.937438	age	dose1
g_Intestinibacter	-2.82673	6.38933	-0.442414	0.666762	0.282668	0.393027	0.937438	age	dose1
g_.Eubacterium..ventriosum.group	3.6976	6.49054	0.569691	0.580335	0.290828	0.399932	0.937438	age	dose1
g_Adlercreutzia	5.01985	12.4445	0.40338	0.694399	0.280547	0.391232	0.937438	age	dose1
g_Lachnospiraceae.FCS020.group	8.98134	10.8653	0.82661	0.426025	0.312603	0.418357	0.937438	age	dose1
g_Sellimonas	3.30789	7.2105	0.458761	0.655338	0.283611	0.393825	0.937438	age	dose1
g_Bilophila	-4.84121	11.3756	-0.425576	0.678624	0.281731	0.392234	0.937438	age	dose1
g_UBA1819	-4.36502	8.30723	-0.525448	0.6097	0.287781	0.397353	0.937438	age	dose1
p_Actinobacteriota	-5.68832	9.0322	-0.629782	0.541697	0.295313	0.403727	0.937438	age	dose1
g_Lactobacillus	4.01237	15.1173	0.265416	0.795597	0.27455	0.386158	0.938859	age	baseline
g_Blautia	-13.1674	20.4198	-0.644834	0.532252	0.296498	0.404729	0.938859	age	baseline
g_Agathobacter	5.54912	6.5083	0.852623	0.412049	0.315164	0.420523	0.938859	age	baseline
g_Faecalibacterium	-7.40512	21.234	-0.348739	0.733869	0.277888	0.388982	0.938859	age	baseline
g_Prevotella_9	3.44217	4.92152	0.699412	0.498818	0.30099	0.40853	0.938859	age	baseline
g_Bifidobacterium	-4.17611	4.36497	-0.956733	0.359257	0.325991	0.429684	0.938859	age	baseline
g_Fusicatenibacter	6.78825	8.90841	0.762005	0.462083	0.306511	0.413202	0.938859	age	baseline
g_Collinsella	-5.28403	5.11429	-1.03319	0.323696	0.334488	0.436875	0.938859	age	baseline
g_Escherichia.Shigella	-14.0275	14.1534	-0.991105	0.342935	0.329757	0.432871	0.938859	age	baseline
g_Erysipelotrichaceae.UCG.003	-4.49329	7.12448	-0.630683	0.54113	0.295384	0.403786	0.938859	age	baseline
g_Dorea	-1.43112	7.03284	-0.203491	0.842467	0.272643	0.384544	0.938859	age	baseline
g_Ruminococcus	6.08803	5.38736	1.13006	0.282491	0.345848	0.446486	0.938859	age	baseline
g_.Eubacterium..hallii.group	5.32949	9.53122	0.559161	0.587255	0.290083	0.399301	0.938859	age	baseline
g_Roseburia	-6.47689	7.33715	-0.882752	0.396252	0.318204	0.423095	0.938859	age	baseline
g_Lachnospiraceae.ND3007.group	-1.613	6.02365	-0.267778	0.793825	0.274633	0.386228	0.938859	age	baseline
g_Parasutterella	-5.03169	9.00986	-0.558465	0.587714	0.290034	0.39926	0.938859	age	baseline
g_.Ruminococcus..gauvreauii.group	-2.01956	5.74481	-0.351545	0.731821	0.278016	0.38909	0.938859	age	baseline
g_Coprococcus	-1.23165	9.40188	-0.131	0.89814	0.271042	0.383189	0.938859	age	baseline
g_Lachnospira	5.06881	6.02031	0.841951	0.417744	0.314106	0.419628	0.938859	age	baseline
g_Christensenellaceae.R.7.group	0.615921	7.84861	0.0784752	0.938859	0.270313	0.382573	0.938859	age	baseline
g_.Ruminococcus..gnavus.group	-5.91127	6.12905	-0.964468	0.355536	0.32683	0.430395	0.938859	age	baseline
g_Parabacteroides	-10.1176	10.7025	-0.945354	0.364781	0.324764	0.428646	0.938859	age	baseline
g_Lachnospiraceae.NK4A136.group	2.64939	8.59113	0.308387	0.763549	0.276163	0.387522	0.938859	age	baseline
g_Phascolarctobacterium	-3.40905	6.08935	-0.559839	0.586808	0.290131	0.399341	0.938859	age	baseline
g_Monoglobus	3.61581	8.07877	0.44757	0.663149	0.282962	0.393276	0.938859	age	baseline
g_.Eubacterium..ruminantium.group	-5.95448	6.74506	-0.882791	0.396232	0.318208	0.423099	0.938859	age	baseline
g_Romboutsia	-2.89914	5.75875	-0.503433	0.624588	0.286347	0.39614	0.938859	age	baseline
g_Lachnospiraceae.UCG.001	3.40237	7.97295	0.426739	0.677802	0.281794	0.392288	0.938859	age	baseline
g_Streptococcus	-0.956082	7.39043	-0.129368	0.899402	0.271014	0.383165	0.938859	age	baseline
g_Butyricicoccus	-1.35356	10.1781	-0.132988	0.896605	0.271076	0.383219	0.938859	age	baseline
g_Incertae.Sedis	8.39552	10.8783	0.771769	0.456511	0.307407	0.41396	0.938859	age	baseline
g_Dialister	-0.963082	5.92257	-0.162612	0.873772	0.271655	0.383708	0.938859	age	baseline
g_Tyzzerella	2.92984	8.30394	0.352826	0.730887	0.278074	0.38914	0.938859	age	baseline
g_unclassified_f_.Eubacterium..coprostanoligenes.group	5.77128	7.67869	0.751597	0.46807	0.305567	0.412403	0.938859	age	baseline
g_.Eubacterium..xylanophilum.group	-8.92837	8.41191	-1.0614	0.311258	0.337731	0.439618	0.938859	age	baseline
g_UCG.003	0.975554	8.79544	0.110916	0.913681	0.27072	0.382917	0.938859	age	baseline
g_Marvinbryantia	5.83844	8.38486	0.696307	0.500685	0.300726	0.408307	0.938859	age	baseline
g_Oscillibacter	6.02636	9.66367	0.62361	0.545598	0.294835	0.403322	0.938859	age	baseline
g_Sutterella	-6.96023	7.95061	-0.875433	0.40005	0.317458	0.422465	0.938859	age	baseline
g_Intestinibacter	-5.92296	8.89519	-0.665861	0.519219	0.298192	0.406162	0.938859	age	baseline
g_Flavonifractor	1.90002	9.31466	0.203982	0.842093	0.272656	0.384555	0.938859	age	baseline
g_.Eubacterium..ventriosum.group	-2.85032	8.16176	-0.349229	0.733511	0.277911	0.389001	0.938859	age	baseline
g_Adlercreutzia	2.88247	9.99139	0.288495	0.778332	0.275387	0.386866	0.938859	age	baseline
g_Lachnospiraceae.FCS020.group	0.778517	9.58826	0.0811948	0.936746	0.270342	0.382597	0.938859	age	baseline
g_Sellimonas	2.80992	9.26898	0.303153	0.767429	0.275954	0.387345	0.938859	age	baseline
g_NK4A214.group	4.6509	8.51896	0.545947	0.596001	0.289165	0.398525	0.938859	age	baseline
g_UCG.005	-3.92098	10.2921	-0.380971	0.71048	0.279412	0.390272	0.938859	age	baseline
g_Erysipelatoclostridium	0.707029	7.97544	0.0886508	0.930953	0.270426	0.382668	0.938859	age	baseline
g_UBA1819	-2.94746	12.7106	-0.23189	0.820881	0.273456	0.385232	0.938859	age	baseline
g_Family.XIII.AD3011.group	1.64815	10.7192	0.153756	0.880586	0.27147	0.383552	0.938859	age	baseline
g_Intestinimonas	-10.7357	14.4503	-0.742937	0.473089	0.304789	0.411744	0.938859	age	baseline
g_GCA.900066575	-4.5116	12.8767	-0.35037	0.732678	0.277962	0.389045	0.938859	age	baseline
g_unclassified_f_Coriobacteriales.Incertae.Sedis	7.511	17.5242	0.428608	0.676481	0.281897	0.392375	0.938859	age	baseline
g_unclassified_f_Ruminococcaceae	-5.1339	12.7237	-0.403492	0.694319	0.280553	0.391237	0.938859	age	baseline
g_.Eubacterium..brachy.group	10.2065	18.2703	0.558637	0.587601	0.290046	0.39927	0.938859	age	baseline
p_Firmicutes	7.82881	26.224	0.298536	0.770858	0.275772	0.387192	0.938859	age	baseline
p_Bacteroidota	2.04178	24.5147	0.0832879	0.935119	0.270365	0.382616	0.938859	age	baseline
p_Proteobacteria	-1.35016	9.64867	-0.139932	0.891243	0.271202	0.383325	0.938859	age	baseline
g_Incertae.Sedis	-1.92322	12.7773	-0.150519	0.882856	-0.0812919	0.00188444	0.940938	none	baseline
g_.Ruminococcus..gnavus.group	-2.23837	8.23582	-0.271785	0.790407	-0.0767056	0.00611792	0.941514	none	dose2
g_.Eubacterium..eligens.group	7.06617	6.17599	1.14414	0.279215	0.289895	0.453765	0.94235	age_sex	baseline
g_Collinsella	0.703724	5.97317	0.117814	0.908164	-0.0820817	0.00115534	0.943093	none	baseline
g_Intestinibacter	-1.41744	10.8532	-0.130601	0.898255	-0.0817957	0.00141936	0.943093	none	baseline
g_Lactobacillus	4.14534	16.2876	0.25451	0.804259	0.202107	0.386236	0.944219	age_sex	baseline
g_Blautia	-13.9197	21.9012	-0.635565	0.539331	0.228118	0.406245	0.944219	age_sex	baseline
g_Agathobacter	5.55673	6.836	0.812862	0.435222	0.246711	0.420547	0.944219	age_sex	baseline
g_Faecalibacterium	-7.48867	22.3331	-0.335317	0.744314	0.205867	0.389129	0.944219	age_sex	baseline
g_Prevotella_9	3.75846	5.35512	0.701845	0.498785	0.234639	0.411261	0.944219	age_sex	baseline
g_Bifidobacterium	-4.25943	4.61104	-0.923747	0.377369	0.260077	0.430828	0.944219	age_sex	baseline
g_Fusicatenibacter	7.89954	10.1038	0.781835	0.452425	0.243199	0.417845	0.944219	age_sex	baseline
g_Collinsella	-5.29598	5.3737	-0.985538	0.347605	0.268033	0.436949	0.944219	age_sex	baseline
g_Escherichia.Shigella	-15.1399	15.3105	-0.988855	0.346057	0.26847	0.437285	0.944219	age_sex	baseline
g_Erysipelotrichaceae.UCG.003	-6.58818	9.08034	-0.725544	0.484752	0.237099	0.413153	0.944219	age_sex	baseline
g_Dorea	-1.62422	8.0531	-0.201688	0.844204	0.200192	0.384763	0.944219	age_sex	baseline
g_.Eubacterium..hallii.group	5.47995	10.1759	0.53852	0.601999	0.219571	0.39967	0.944219	age_sex	baseline
g_Roseburia	-8.29797	8.68796	-0.955111	0.36204	0.264072	0.433902	0.944219	age_sex	baseline
g_Lachnospiraceae.ND3007.group	-1.63449	6.40891	-0.255034	0.803865	0.202128	0.386252	0.944219	age_sex	baseline
g_Parasutterella	-6.15947	10.3249	-0.596562	0.56406	0.224536	0.403489	0.944219	age_sex	baseline
g_.Ruminococcus..gauvreauii.group	-2.10164	6.10899	-0.344024	0.737953	0.206332	0.389486	0.944219	age_sex	baseline
g_Coprococcus	-1.343	10.6875	-0.125661	0.902491	0.198204	0.383234	0.944219	age_sex	baseline
g_Lachnospira	5.1809	6.36537	0.81392	0.434644	0.246833	0.420641	0.944219	age_sex	baseline
g_Christensenellaceae.R.7.group	0.601146	8.3789	0.0717452	0.944219	0.197352	0.382578	0.944219	age_sex	baseline
g_.Ruminococcus..gnavus.group	-5.92881	6.4328	-0.921653	0.378409	0.259813	0.430625	0.944219	age_sex	baseline
g_Parabacteroides	-10.6611	11.537	-0.924075	0.377206	0.260118	0.43086	0.944219	age_sex	baseline
g_Lachnospiraceae.NK4A136.group	2.65658	9.06046	0.293206	0.775359	0.203783	0.387526	0.944219	age_sex	baseline
g_Phascolarctobacterium	-3.50699	6.45329	-0.543442	0.59873	0.219975	0.399981	0.944219	age_sex	baseline
g_Monoglobus	3.77226	8.60775	0.43824	0.670528	0.212071	0.393901	0.944219	age_sex	baseline
g_.Eubacterium..ruminantium.group	-6.02938	7.10457	-0.848662	0.415922	0.250891	0.423762	0.944219	age_sex	baseline
g_Romboutsia	-3.20867	6.39987	-0.501364	0.626967	0.21663	0.397407	0.944219	age_sex	baseline
g_Lachnospiraceae.UCG.001	3.4088	8.36393	0.40756	0.692185	0.21006	0.392354	0.944219	age_sex	baseline
g_Streptococcus	-0.979189	8.05277	-0.121597	0.905627	0.198124	0.383172	0.944219	age_sex	baseline
g_Butyricicoccus	-1.51768	11.766	-0.128989	0.899924	0.198272	0.383286	0.944219	age_sex	baseline
g_Incertae.Sedis	11.918	13.5701	0.878253	0.400416	0.254445	0.426496	0.944219	age_sex	baseline
g_Dialister	-1.01084	6.28922	-0.160725	0.875511	0.199008	0.383852	0.944219	age_sex	baseline
g_Tyzzerella	2.92722	8.72125	0.335643	0.744076	0.205885	0.389142	0.944219	age_sex	baseline
g_unclassified_f_.Eubacterium..coprostanoligenes.group	6.0012	8.23437	0.728799	0.482843	0.237442	0.413417	0.944219	age_sex	baseline
g_.Eubacterium..xylanophilum.group	-9.86436	9.18656	-1.07378	0.308147	0.27996	0.446123	0.944219	age_sex	baseline
g_UCG.003	1.20248	9.86248	0.121925	0.905374	0.19813	0.383177	0.944219	age_sex	baseline
g_Marvinbryantia	7.05886	9.55271	0.738938	0.476931	0.238518	0.414244	0.944219	age_sex	baseline
g_Oscillibacter	7.58752	11.4321	0.663701	0.521888	0.230821	0.408324	0.944219	age_sex	baseline
g_Sutterella	-8.98783	9.45123	-0.950969	0.364038	0.26354	0.433492	0.944219	age_sex	baseline
g_Intestinibacter	-5.92293	9.33582	-0.634431	0.540041	0.228011	0.406162	0.944219	age_sex	baseline
g_Flavonifractor	1.8998	9.83892	0.19309	0.850754	0.199921	0.384555	0.944219	age_sex	baseline
g_.Eubacterium..ventriosum.group	-2.8479	8.56102	-0.332659	0.74626	0.205728	0.389021	0.944219	age_sex	baseline
g_Adlercreutzia	3.52699	11.8182	0.298438	0.771478	0.204028	0.387714	0.944219	age_sex	baseline
g_Lachnospiraceae.FCS020.group	0.786927	10.6511	0.0738822	0.942561	0.197376	0.382597	0.944219	age_sex	baseline
g_Sellimonas	3.02888	10.2189	0.296401	0.772988	0.203932	0.38764	0.944219	age_sex	baseline
g_NK4A214.group	4.69112	8.95686	0.523746	0.611865	0.218379	0.398753	0.944219	age_sex	baseline
g_UCG.005	-3.92612	10.8296	-0.362536	0.724496	0.207356	0.390274	0.944219	age_sex	baseline
g_Erysipelatoclostridium	0.693618	8.42799	0.0822994	0.936033	0.197482	0.382678	0.944219	age_sex	baseline
g_UBA1819	-3.19049	13.6995	-0.232892	0.820543	0.201271	0.385593	0.944219	age_sex	baseline
g_Family.XIII.AD3011.group	1.64108	11.249	0.145887	0.88691	0.198644	0.383572	0.944219	age_sex	baseline
g_Intestinimonas	-11.0015	15.2944	-0.719319	0.488414	0.236446	0.412651	0.944219	age_sex	baseline
g_GCA.900066575	-5.01623	14.0885	-0.356051	0.729199	0.206992	0.389993	0.944219	age_sex	baseline
g_unclassified_f_Coriobacteriales.Incertae.Sedis	7.50535	18.3921	0.408074	0.691819	0.210092	0.392379	0.944219	age_sex	baseline
g_unclassified_f_Ruminococcaceae	-6.28061	14.5544	-0.431526	0.675241	0.211619	0.393553	0.944219	age_sex	baseline
g_.Eubacterium..brachy.group	10.2979	19.2969	0.533657	0.605237	0.219175	0.399366	0.944219	age_sex	baseline
p_Firmicutes	7.97615	27.643	0.288541	0.778825	0.203569	0.387361	0.944219	age_sex	baseline
p_Bacteroidota	3.66551	31.8038	0.115254	0.910525	0.198004	0.38308	0.944219	age_sex	baseline
p_Proteobacteria	-1.68917	10.9548	-0.154194	0.880524	0.198843	0.383726	0.944219	age_sex	baseline
g_Lactobacillus	-25.2412	24.7447	-1.02006	0.331742	0.272624	0.44048	0.947334	age_sex	dose2
g_Blautia	11.2849	17.6961	0.637706	0.537992	0.22832	0.4064	0.947334	age_sex	dose2
g_Agathobacter	9.92682	5.77082	1.72017	0.11614	0.380306	0.523312	0.947334	age_sex	dose2
g_Faecalibacterium	-11.2364	15.7101	-0.715233	0.490826	0.23602	0.412323	0.947334	age_sex	dose2
g_Prevotella_9	-7.41133	4.90777	-1.51012	0.161945	0.346066	0.496974	0.947334	age_sex	dose2
g_Bifidobacterium	-4.6363	4.87003	-0.952006	0.363537	0.263673	0.433594	0.947334	age_sex	dose2
g_Fusicatenibacter	8.69101	8.71094	0.997712	0.341949	0.26964	0.438185	0.947334	age_sex	dose2
g_Collinsella	-3.58193	5.57299	-0.64273	0.534857	0.228797	0.406767	0.947334	age_sex	dose2
g_Escherichia.Shigella	-10.7435	5.71539	-1.87974	0.0895619	0.406609	0.543545	0.947334	age_sex	dose2
g_.Ruminococcus..torques.group	-27.5709	13.3727	-2.06173	0.0661948	0.436477	0.566521	0.947334	age_sex	dose2
g_Ruminococcus	7.89485	6.29509	1.25413	0.238319	0.306081	0.466216	0.947334	age_sex	dose2
g_Subdoligranulum	6.30806	7.50267	0.840776	0.420123	0.249959	0.423045	0.947334	age_sex	dose2
g_Roseburia	13.312	11.5139	1.15616	0.27449	0.291627	0.455098	0.947334	age_sex	dose2
g_Lachnospiraceae.ND3007.group	-5.6588	6.30938	-0.896888	0.390859	0.256728	0.428252	0.947334	age_sex	dose2
g_Parasutterella	6.93946	9.51154	0.729583	0.482384	0.237524	0.41348	0.947334	age_sex	dose2
g_.Ruminococcus..gauvreauii.group	-9.66183	5.94225	-1.62595	0.13502	0.364854	0.511426	0.947334	age_sex	dose2
g_Lachnospira	7.84207	5.44678	1.43976	0.180496	0.334824	0.488326	0.947334	age_sex	dose2
g_Alistipes	-9.62035	11.0574	-0.870035	0.404682	0.253449	0.42573	0.947334	age_sex	dose2
g_Parabacteroides	-10.915	13.2671	-0.822714	0.429852	0.247848	0.421422	0.947334	age_sex	dose2
g_Lachnoclostridium	-25.8987	14.8389	-1.74532	0.111521	0.384445	0.526496	0.947334	age_sex	dose2
g_Lachnospiraceae.NK4A136.group	9.15911	11.4699	0.798536	0.443111	0.245077	0.41929	0.947334	age_sex	dose2
g_Phascolarctobacterium	6.72182	5.6783	1.18377	0.263878	0.295642	0.458186	0.947334	age_sex	dose2
g_Monoglobus	15.964	8.45508	1.8881	0.0883384	0.407986	0.544605	0.947334	age_sex	dose2
g_.Eubacterium..ruminantium.group	-10.1181	6.71118	-1.50765	0.162568	0.345668	0.496668	0.947334	age_sex	dose2
g_Romboutsia	6.02439	8.21422	0.73341	0.480149	0.237929	0.413792	0.947334	age_sex	dose2
g_unclassified_f_Lachnospiraceae	6.18909	8.16901	0.757631	0.46615	0.240532	0.415794	0.947334	age_sex	dose2
g_Butyricicoccus	6.69223	9.30413	0.719275	0.488439	0.236442	0.412647	0.947334	age_sex	dose2
g_UCG.002	-5.4141	8.35275	-0.648181	0.531468	0.229318	0.407167	0.947334	age_sex	dose2
g_Incertae.Sedis	-8.4029	9.80399	-0.857089	0.411465	0.251894	0.424534	0.947334	age_sex	dose2
g_unclassified_f_.Eubacterium..coprostanoligenes.group	6.58931	7.58252	0.869013	0.405215	0.253326	0.425635	0.947334	age_sex	dose2
g_Faecalitalea	5.47886	7.93889	0.690129	0.505814	0.233448	0.410344	0.947334	age_sex	dose2
g_Marvinbryantia	5.18507	7.79661	0.665041	0.521066	0.230952	0.408424	0.947334	age_sex	dose2
g_Tuzzerella	10.1871	6.67829	1.5254	0.158143	0.348526	0.498866	0.947334	age_sex	dose2
g_Odoribacter	-10.8457	12.7437	-0.851061	0.41465	0.251176	0.423982	0.947334	age_sex	dose2
g_Flavonifractor	8.34341	9.07238	0.919649	0.379405	0.259561	0.430432	0.947334	age_sex	dose2
g_.Eubacterium..ventriosum.group	-5.60145	8.32583	-0.672779	0.516333	0.231713	0.40901	0.947334	age_sex	dose2
g_Lachnospiraceae.FCS020.group	7.97884	9.14316	0.872657	0.403317	0.253766	0.425974	0.947334	age_sex	dose2
g_NK4A214.group	-9.20493	9.24917	-0.995216	0.343102	0.26931	0.437931	0.947334	age_sex	dose2
g_UCG.005	-10.1844	7.97309	-1.27735	0.230337	0.309588	0.468914	0.947334	age_sex	dose2
g_Colidextribacter	-8.34125	8.82276	-0.945423	0.366726	0.262829	0.432945	0.947334	age_sex	dose2
g_Erysipelatoclostridium	10.2108	7.8833	1.29524	0.224338	0.312309	0.471007	0.947334	age_sex	dose2
g_Family.XIII.AD3011.group	-20.508	11.3575	-1.80567	0.101113	0.394393	0.534149	0.947334	age_sex	dose2
g_unclassified_f_Ruminococcaceae	8.34656	12.407	0.67273	0.516362	0.231709	0.409007	0.947334	age_sex	dose2
g_.Eubacterium..brachy.group	-10.4631	15.8811	-0.658837	0.524879	0.230346	0.407959	0.947334	age_sex	dose2
p_Firmicutes	27.4573	24.6231	1.1151	0.290886	0.285752	0.450578	0.947334	age_sex	dose2
p_Actinobacteriota	-9.21832	10.5841	-0.870959	0.4042	0.253561	0.425816	0.947334	age_sex	dose2
g_Sellimonas	-2.08882	8.36325	-0.249762	0.806996	-0.0777309	0.00517152	0.947343	none	dose2
g_UCG.003	2.24869	9.76504	0.230279	0.822101	-0.172116	0.00820965	0.951289	sex	dose2
g_Erysipelotrichaceae.UCG.003	5.32758	7.497	0.710628	0.490896	-0.0395849	0.0403832	0.955999	none	average
g_unclassified_f_.Eubacterium..coprostanoligenes.group	7.92552	9.54516	0.830319	0.422571	-0.0244748	0.054331	0.955999	none	average
g_.Eubacterium..siraeum.group	-7.76343	10.2768	-0.755434	0.464559	-0.0341525	0.0453977	0.955999	none	average
g_Oscillibacter	-11.7829	14.3988	-0.818327	0.429122	-0.0260734	0.0528553	0.955999	none	average
g_Turicibacter	-10.9157	14.8242	-0.736344	0.47567	-0.0365005	0.0432303	0.955999	none	average
g_NK4A214.group	-11.9486	14.8964	-0.802114	0.438084	-0.0282055	0.0508872	0.955999	none	average
g_UBA1819	-10.2843	14.6372	-0.70261	0.495703	-0.0405277	0.0395129	0.955999	none	average
g_Family.XIII.AD3011.group	-13.1759	18.7031	-0.704479	0.49458	-0.0403088	0.039715	0.955999	none	average
g_Lactobacillus	-8.63029	21.7671	-0.396483	0.700078	0.209367	0.391821	0.957275	age_sex	dose1
g_Blautia	18.8415	25.9705	0.725497	0.484779	0.237094	0.413149	0.957275	age_sex	dose1
g_Bacteroides	-7.65035	14.3093	-0.534642	0.60458	0.219255	0.399427	0.957275	age_sex	dose1
g_Agathobacter	6.81184	4.94305	1.37807	0.198234	0.325105	0.48085	0.957275	age_sex	dose1
g_Faecalibacterium	15.6497	13.8518	1.1298	0.284934	0.287841	0.452185	0.957275	age_sex	dose1
g_Prevotella_9	-3.36418	5.07573	-0.662797	0.522443	0.230732	0.408256	0.957275	age_sex	dose1
g_Bifidobacterium	-4.70236	4.68821	-1.00302	0.339504	0.270345	0.438727	0.957275	age_sex	dose1
g_Fusicatenibacter	6.84253	7.38139	0.926997	0.375759	0.260487	0.431143	0.957275	age_sex	dose1
g_Collinsella	-2.73686	5.30067	-0.516323	0.616853	0.217791	0.398301	0.957275	age_sex	dose1
g_Anaerostipes	-7.09491	12.3918	-0.572549	0.579594	0.222428	0.401868	0.957275	age_sex	dose1
g_Escherichia.Shigella	-9.30591	7.41412	-1.25516	0.237959	0.306236	0.466335	0.957275	age_sex	dose1
g_Subdoligranulum	4.18745	6.30289	0.66437	0.521478	0.230886	0.408374	0.957275	age_sex	dose1
g_.Eubacterium..hallii.group	3.10018	7.35677	0.421405	0.682374	0.21095	0.393039	0.957275	age_sex	dose1
g_Roseburia	11.0664	6.6758	1.65769	0.128373	0.370046	0.51542	0.957275	age_sex	dose1
g_Lachnospiraceae.ND3007.group	-2.54089	6.55466	-0.387646	0.706401	0.208827	0.391406	0.957275	age_sex	dose1
g_Coprococcus	6.74955	9.50262	0.710283	0.49376	0.235507	0.411929	0.957275	age_sex	dose1
g_Lachnospira	6.08301	6.47733	0.939123	0.369797	0.262024	0.432326	0.957275	age_sex	dose1
g_Alistipes	-4.01154	8.85211	-0.453174	0.660098	0.213099	0.394691	0.957275	age_sex	dose1
g_Christensenellaceae.R.7.group	-17.5735	9.25176	-1.89948	0.0866971	0.409861	0.546047	0.957275	age_sex	dose1
g_.Ruminococcus..gnavus.group	5.92728	5.72579	1.03519	0.324965	0.274666	0.442051	0.957275	age_sex	dose1
g_Parabacteroides	-7.05427	10.3818	-0.679487	0.51225	0.23238	0.409523	0.957275	age_sex	dose1
g_Lachnoclostridium	-12.6705	11.5174	-1.10011	0.29706	0.283636	0.448951	0.957275	age_sex	dose1
g_Lachnospiraceae.NK4A136.group	6.03445	10.4612	0.576843	0.5768	0.222799	0.402153	0.957275	age_sex	dose1
g_Phascolarctobacterium	5.71187	5.64011	1.01272	0.335068	0.27164	0.439723	0.957275	age_sex	dose1
g_CAG.56	5.47148	9.22056	0.5934	0.566092	0.224254	0.403272	0.957275	age_sex	dose1
g_Monoglobus	9.1382	9.4053	0.971601	0.354163	0.266209	0.435545	0.957275	age_sex	dose1
g_.Eubacterium..ruminantium.group	-8.34968	6.2385	-1.33841	0.210397	0.31894	0.476107	0.957275	age_sex	dose1
g_Romboutsia	-13.1848	9.16231	-1.43902	0.1807	0.334707	0.488236	0.957275	age_sex	dose1
g_.Eubacterium..eligens.group	-5.35863	6.52836	-0.820823	0.43088	0.247629	0.421253	0.957275	age_sex	dose1
g_Lachnospiraceae.UCG.001	-14.3643	9.53502	-1.50648	0.162864	0.34548	0.496523	0.957275	age_sex	dose1
g_Butyricicoccus	10.5757	10.1487	1.04207	0.321919	0.275601	0.44277	0.957275	age_sex	dose1
g_UCG.002	-4.70293	8.90084	-0.528369	0.608769	0.218749	0.399038	0.957275	age_sex	dose1
g_Incertae.Sedis	-6.42765	13.3436	-0.481702	0.640386	0.21515	0.396269	0.957275	age_sex	dose1
g_Tyzzerella	4.76794	6.21225	0.767505	0.460519	0.241612	0.416625	0.957275	age_sex	dose1
g_unclassified_f_.Eubacterium..coprostanoligenes.group	9.04467	7.69941	1.17472	0.26732	0.29432	0.45717	0.957275	age_sex	dose1
g_Faecalitalea	11.9197	9.61576	1.2396	0.243425	0.303902	0.46454	0.957275	age_sex	dose1
g_Lachnospiraceae.UCG.004	7.53169	8.79688	0.856178	0.411945	0.251785	0.42445	0.957275	age_sex	dose1
g_.Eubacterium..siraeum.group	-10.1395	8.06858	-1.25666	0.237436	0.306462	0.466509	0.957275	age_sex	dose1
g_.Eubacterium..xylanophilum.group	-7.60223	11.9664	-0.635298	0.539498	0.228093	0.406225	0.957275	age_sex	dose1
g_UCG.003	-17.6691	10.1531	-1.74027	0.112435	0.383614	0.525857	0.957275	age_sex	dose1
g_Intestinibacter	-3.15768	7.14618	-0.441871	0.667985	0.212318	0.394091	0.957275	age_sex	dose1
g_Tuzzerella	10.391	7.00434	1.48351	0.168758	0.341796	0.493689	0.957275	age_sex	dose1
g_Odoribacter	-14.2832	10.995	-1.29905	0.223078	0.312891	0.471454	0.957275	age_sex	dose1
g_Flavonifractor	11.9806	12.8548	0.931999	0.373292	0.261119	0.43163	0.957275	age_sex	dose1
g_.Eubacterium..ventriosum.group	3.72352	6.84676	0.543837	0.598468	0.220007	0.400006	0.957275	age_sex	dose1
g_Adlercreutzia	5.01952	13.0753	0.383895	0.709093	0.208602	0.391232	0.957275	age_sex	dose1
g_Lachnospiraceae.FCS020.group	9.06146	11.4632	0.79048	0.447588	0.244167	0.41859	0.957275	age_sex	dose1
g_Sellimonas	3.85891	8.24605	0.467971	0.649838	0.214148	0.395499	0.957275	age_sex	dose1
g_NK4A214.group	-12.1757	9.48195	-1.28409	0.228062	0.310611	0.469701	0.957275	age_sex	dose1
g_Bilophila	-4.83972	11.9469	-0.405101	0.693933	0.209904	0.392234	0.957275	age_sex	dose1
g_Erysipelatoclostridium	7.10956	7.80629	0.910747	0.383857	0.258447	0.429575	0.957275	age_sex	dose1
g_UBA1819	-4.464	8.7812	-0.508359	0.622227	0.217169	0.397822	0.957275	age_sex	dose1
g_Family.XIII.AD3011.group	-18.2712	9.60842	-1.90158	0.0863965	0.410208	0.546314	0.957275	age_sex	dose1
g_Intestinimonas	12.5461	10.2329	1.22606	0.248266	0.301881	0.462985	0.957275	age_sex	dose1
p_Actinobacteriota	-6.19274	9.93003	-0.623637	0.546827	0.227002	0.405386	0.957275	age_sex	dose1
g_Faecalibacterium	-3.2936	18.2601	-0.180371	0.859871	-0.0804042	0.00270382	0.960339	none	dose2
g_Fusicatenibacter	-1.39579	9.58121	-0.14568	0.886592	-0.0814208	0.00176544	0.960339	none	dose2
g_Dorea	-0.762944	8.37717	-0.0910743	0.928936	-0.082585	0.000690733	0.960339	none	dose2
g_Lachnospiraceae.UCG.004	-0.607894	7.48697	-0.0811935	0.936627	-0.0827385	0.000549064	0.960339	none	dose2
g_.Eubacterium..siraeum.group	-0.862794	8.46822	-0.101886	0.92053	-0.082397	0.000864317	0.960339	none	dose2
g_UCG.003	1.55663	8.99753	0.173006	0.86553	-0.0806379	0.00248806	0.960339	none	dose2
g_Sutterella	-1.3875	8.5496	-0.162289	0.873779	-0.0809608	0.00219	0.960339	none	dose2
g_Tuzzerella	1.43057	7.78335	0.183799	0.85724	-0.0802921	0.00280727	0.960339	none	dose2
g_Erysipelatoclostridium	1.0536	9.046	0.116472	0.909205	-0.08211	0.0011292	0.960339	none	dose2
g_Intestinimonas	1.95205	14.1436	0.138016	0.892517	-0.0816164	0.00158486	0.960339	none	dose2
g_Lactobacillus	-27.6519	44.8408	-0.616668	0.551234	0.226358	0.404891	0.961013	sex	average
g_Bacteroides	-18.5622	19.3257	-0.960496	0.359454	0.264767	0.434436	0.961013	sex	average
g_Agathobacter	8.77196	6.16476	1.42292	0.185198	0.332157	0.486274	0.961013	sex	average
g_Prevotella_9	-4.03254	6.828	-0.590589	0.567902	0.224005	0.403081	0.961013	sex	average
g_Bifidobacterium	-4.82402	4.85785	-0.993036	0.344113	0.269022	0.437709	0.961013	sex	average
g_Fusicatenibacter	9.7655	9.51533	1.02629	0.328939	0.273463	0.441125	0.961013	sex	average
g_Collinsella	-3.94765	5.49632	-0.718235	0.489053	0.236333	0.412564	0.961013	sex	average
g_Anaerostipes	-11.1251	11.2446	-0.989371	0.345816	0.268538	0.437337	0.961013	sex	average
g_Escherichia.Shigella	-17.5212	9.30603	-1.88278	0.0891149	0.40711	0.543931	0.961013	sex	average
g_.Ruminococcus..torques.group	-43.5474	17.4235	-2.49935	0.0314818	0.50571	0.619777	0.961013	sex	average
g_Ruminococcus	11.5863	6.60829	1.75329	0.110093	0.385758	0.527506	0.961013	sex	average
g_Subdoligranulum	9.89856	7.26861	1.36182	0.203143	0.322572	0.478901	0.961013	sex	average
g_.Eubacterium..hallii.group	4.34136	8.70622	0.49865	0.628811	0.216422	0.397248	0.961013	sex	average
g_Roseburia	10.9796	12.9737	0.846299	0.417178	0.250611	0.423547	0.961013	sex	average
g_Lachnospiraceae.ND3007.group	-4.17237	7.26849	-0.574036	0.578626	0.222556	0.401966	0.961013	sex	average
g_.Ruminococcus..gauvreauii.group	-9.94658	6.72489	-1.47907	0.169918	0.341086	0.493143	0.961013	sex	average
g_Lachnospira	9.04528	7.02116	1.28829	0.226655	0.311249	0.470192	0.961013	sex	average
g_Christensenellaceae.R.7.group	-4.83976	9.43913	-0.512734	0.619272	0.21751	0.398084	0.961013	sex	average
g_Parabacteroides	-11.0305	12.5708	-0.877474	0.400819	0.25435	0.426423	0.961013	sex	average
g_Lachnoclostridium	-25.4521	14.5875	-1.74479	0.111618	0.384357	0.526429	0.961013	sex	average
g_Lachnospiraceae.NK4A136.group	6.55991	11.2301	0.584138	0.572068	0.223436	0.402643	0.961013	sex	average
g_Phascolarctobacterium	5.00282	7.3734	0.678496	0.512852	0.232281	0.409447	0.961013	sex	average
g_CAG.56	11.0134	9.53172	1.15544	0.27477	0.291523	0.455018	0.961013	sex	average
g_Monoglobus	12.6525	10.3365	1.22406	0.248986	0.301583	0.462757	0.961013	sex	average
g_.Eubacterium..ruminantium.group	-10.0099	7.28097	-1.3748	0.199213	0.324595	0.480458	0.961013	sex	average
g_Romboutsia	-6.03843	12.0448	-0.501332	0.626989	0.216627	0.397406	0.961013	sex	average
g_unclassified_f_Lachnospiraceae	11.623	9.07679	1.28052	0.229267	0.310068	0.469283	0.961013	sex	average
g_Butyricicoccus	6.73844	11.2129	0.600956	0.561243	0.22493	0.403792	0.961013	sex	average
g_Tyzzerella	5.28706	8.42293	0.627698	0.544268	0.22738	0.405677	0.961013	sex	average
g_unclassified_f_.Eubacterium..coprostanoligenes.group	8.20794	8.31291	0.987373	0.346748	0.268275	0.437134	0.961013	sex	average
g_Faecalitalea	10.4158	8.63257	1.20657	0.255367	0.298992	0.460763	0.961013	sex	average
g_Lachnospiraceae.UCG.004	-6.41569	9.85219	-0.651194	0.5296	0.229607	0.40739	0.961013	sex	average
g_.Eubacterium..siraeum.group	-9.53878	8.85351	-1.0774	0.306605	0.280462	0.446509	0.961013	sex	average
g_.Eubacterium..xylanophilum.group	-5.98547	11.5278	-0.51922	0.614904	0.21802	0.398477	0.961013	sex	average
g_UCG.003	-11.0869	13.0018	-0.852721	0.413771	0.251374	0.424133	0.961013	sex	average
g_Marvinbryantia	10.0796	13.163	0.765753	0.461515	0.24142	0.416477	0.961013	sex	average
g_Turicibacter	-10.2063	12.6552	-0.80649	0.438719	0.245982	0.419986	0.961013	sex	average
g_unclassified_f_Oscillospiraceae	13.2668	11.9785	1.10755	0.293986	0.284683	0.449757	0.961013	sex	average
g_Intestinibacter	-6.15791	11.1254	-0.5535	0.59208	0.22081	0.400623	0.961013	sex	average
g_Tuzzerella	10.2218	6.59675	1.54952	0.1523	0.352422	0.501863	0.961013	sex	average
g_Odoribacter	-22.5165	12.751	-1.76586	0.107874	0.38783	0.5291	0.961013	sex	average
g_Flavonifractor	11.6752	13.4631	0.8672	0.406161	0.253107	0.425467	0.961013	sex	average
g_Lachnospiraceae.FCS020.group	8.05546	12.0024	0.671155	0.517324	0.231553	0.408887	0.961013	sex	average
g_NK4A214.group	-9.23264	12.9468	-0.713121	0.492076	0.235801	0.412155	0.961013	sex	average
g_Bilophila	11.6635	17.6416	0.661136	0.523465	0.23057	0.408131	0.961013	sex	average
g_UCG.005	-22.9808	13.8071	-1.66442	0.127001	0.371149	0.516269	0.961013	sex	average
g_Colidextribacter	-14.6643	12.2831	-1.19387	0.260082	0.297121	0.459324	0.961013	sex	average
g_Erysipelatoclostridium	7.82822	9.21038	0.849934	0.415247	0.251042	0.423879	0.961013	sex	average
g_Family.XIII.AD3011.group	-24.0161	15.0959	-1.5909	0.142716	0.359138	0.507029	0.961013	sex	average
g_.Clostridium..innocuum.group	-15.3188	21.4444	-0.714348	0.49135	0.235928	0.412253	0.961013	sex	average
p_Firmicutes	45.6412	32.2579	1.41488	0.187478	0.330888	0.485298	0.961013	sex	average
p_Actinobacteriota	-13.4492	10.4589	-1.28591	0.227452	0.310887	0.469913	0.961013	sex	average
p_Desulfobacterota	27.8781	17.0895	1.6313	0.133879	0.365727	0.512098	0.961013	sex	average
g_Lactobacillus	-27.6519	44.8408	-0.616668	0.551234	0.226358	0.404891	0.961013	age	average
g_Bacteroides	-18.5622	19.3257	-0.960496	0.359454	0.264767	0.434436	0.961013	age	average
g_Agathobacter	8.77196	6.16476	1.42292	0.185198	0.332157	0.486274	0.961013	age	average
g_Prevotella_9	-4.03254	6.828	-0.590589	0.567902	0.224005	0.403081	0.961013	age	average
g_Bifidobacterium	-4.82402	4.85785	-0.993036	0.344113	0.269022	0.437709	0.961013	age	average
g_Fusicatenibacter	9.7655	9.51533	1.02629	0.328939	0.273463	0.441125	0.961013	age	average
g_Collinsella	-3.94765	5.49632	-0.718235	0.489053	0.236333	0.412564	0.961013	age	average
g_Anaerostipes	-11.1251	11.2446	-0.989371	0.345816	0.268538	0.437337	0.961013	age	average
g_Escherichia.Shigella	-17.5212	9.30603	-1.88278	0.0891149	0.40711	0.543931	0.961013	age	average
g_.Ruminococcus..torques.group	-43.5474	17.4235	-2.49935	0.0314818	0.50571	0.619777	0.961013	age	average
g_Ruminococcus	11.5863	6.60829	1.75329	0.110093	0.385758	0.527506	0.961013	age	average
g_Subdoligranulum	9.89856	7.26861	1.36182	0.203143	0.322572	0.478901	0.961013	age	average
g_.Eubacterium..hallii.group	4.34136	8.70622	0.49865	0.628811	0.216422	0.397248	0.961013	age	average
g_Roseburia	10.9796	12.9737	0.846299	0.417178	0.250611	0.423547	0.961013	age	average
g_Lachnospiraceae.ND3007.group	-4.17237	7.26849	-0.574036	0.578626	0.222556	0.401966	0.961013	age	average
g_.Ruminococcus..gauvreauii.group	-9.94658	6.72489	-1.47907	0.169918	0.341086	0.493143	0.961013	age	average
g_Lachnospira	9.04528	7.02116	1.28829	0.226655	0.311249	0.470192	0.961013	age	average
g_Christensenellaceae.R.7.group	-4.83976	9.43913	-0.512734	0.619272	0.21751	0.398084	0.961013	age	average
g_Parabacteroides	-11.0305	12.5708	-0.877474	0.400819	0.25435	0.426423	0.961013	age	average
g_Lachnoclostridium	-25.4521	14.5875	-1.74479	0.111618	0.384357	0.526429	0.961013	age	average
g_Lachnospiraceae.NK4A136.group	6.55991	11.2301	0.584138	0.572068	0.223436	0.402643	0.961013	age	average
g_Phascolarctobacterium	5.00282	7.3734	0.678496	0.512852	0.232281	0.409447	0.961013	age	average
g_CAG.56	11.0134	9.53172	1.15544	0.27477	0.291523	0.455018	0.961013	age	average
g_Monoglobus	12.6525	10.3365	1.22406	0.248986	0.301583	0.462757	0.961013	age	average
g_.Eubacterium..ruminantium.group	-10.0099	7.28097	-1.3748	0.199213	0.324595	0.480458	0.961013	age	average
g_Romboutsia	-6.03843	12.0448	-0.501332	0.626989	0.216627	0.397406	0.961013	age	average
g_unclassified_f_Lachnospiraceae	11.623	9.07679	1.28052	0.229267	0.310068	0.469283	0.961013	age	average
g_Butyricicoccus	6.73844	11.2129	0.600956	0.561243	0.22493	0.403792	0.961013	age	average
g_Tyzzerella	5.28706	8.42293	0.627698	0.544268	0.22738	0.405677	0.961013	age	average
g_unclassified_f_.Eubacterium..coprostanoligenes.group	8.20794	8.31291	0.987373	0.346748	0.268275	0.437134	0.961013	age	average
g_Faecalitalea	10.4158	8.63257	1.20657	0.255367	0.298992	0.460763	0.961013	age	average
g_Lachnospiraceae.UCG.004	-6.41569	9.85219	-0.651194	0.5296	0.229607	0.40739	0.961013	age	average
g_.Eubacterium..siraeum.group	-9.53878	8.85351	-1.0774	0.306605	0.280462	0.446509	0.961013	age	average
g_.Eubacterium..xylanophilum.group	-5.98547	11.5278	-0.51922	0.614904	0.21802	0.398477	0.961013	age	average
g_UCG.003	-11.0869	13.0018	-0.852721	0.413771	0.251374	0.424133	0.961013	age	average
g_Marvinbryantia	10.0796	13.163	0.765753	0.461515	0.24142	0.416477	0.961013	age	average
g_Turicibacter	-10.2063	12.6552	-0.80649	0.438719	0.245982	0.419986	0.961013	age	average
g_unclassified_f_Oscillospiraceae	13.2668	11.9785	1.10755	0.293986	0.284683	0.449757	0.961013	age	average
g_Intestinibacter	-6.15791	11.1254	-0.5535	0.59208	0.22081	0.400623	0.961013	age	average
g_Tuzzerella	10.2218	6.59675	1.54952	0.1523	0.352422	0.501863	0.961013	age	average
g_Odoribacter	-22.5165	12.751	-1.76586	0.107874	0.38783	0.5291	0.961013	age	average
g_Flavonifractor	11.6752	13.4631	0.8672	0.406161	0.253107	0.425467	0.961013	age	average
g_Lachnospiraceae.FCS020.group	8.05546	12.0024	0.671155	0.517324	0.231553	0.408887	0.961013	age	average
g_NK4A214.group	-9.23264	12.9468	-0.713121	0.492076	0.235801	0.412155	0.961013	age	average
g_Bilophila	11.6635	17.6416	0.661136	0.523465	0.23057	0.408131	0.961013	age	average
g_UCG.005	-22.9808	13.8071	-1.66442	0.127001	0.371149	0.516269	0.961013	age	average
g_Colidextribacter	-14.6643	12.2831	-1.19387	0.260082	0.297121	0.459324	0.961013	age	average
g_Erysipelatoclostridium	7.82822	9.21038	0.849934	0.415247	0.251042	0.423879	0.961013	age	average
g_Family.XIII.AD3011.group	-24.0161	15.0959	-1.5909	0.142716	0.359138	0.507029	0.961013	age	average
g_.Clostridium..innocuum.group	-15.3188	21.4444	-0.714348	0.49135	0.235928	0.412253	0.961013	age	average
p_Firmicutes	45.6412	32.2579	1.41488	0.187478	0.330888	0.485298	0.961013	age	average
p_Actinobacteriota	-13.4492	10.4589	-1.28591	0.227452	0.310887	0.469913	0.961013	age	average
p_Desulfobacterota	27.8781	17.0895	1.6313	0.133879	0.365727	0.512098	0.961013	age	average
g_Lactobacillus	-27.6519	44.8408	-0.616668	0.551234	0.226358	0.404891	0.961013	age_sex	average
g_Bacteroides	-18.5622	19.3257	-0.960496	0.359454	0.264767	0.434436	0.961013	age_sex	average
g_Agathobacter	8.77196	6.16476	1.42292	0.185198	0.332157	0.486274	0.961013	age_sex	average
g_Prevotella_9	-4.03254	6.828	-0.590589	0.567902	0.224005	0.403081	0.961013	age_sex	average
g_Bifidobacterium	-4.82402	4.85785	-0.993036	0.344113	0.269022	0.437709	0.961013	age_sex	average
g_Fusicatenibacter	9.7655	9.51533	1.02629	0.328939	0.273463	0.441125	0.961013	age_sex	average
g_Collinsella	-3.94765	5.49632	-0.718235	0.489053	0.236333	0.412564	0.961013	age_sex	average
g_Anaerostipes	-11.1251	11.2446	-0.989371	0.345816	0.268538	0.437337	0.961013	age_sex	average
g_Escherichia.Shigella	-17.5212	9.30603	-1.88278	0.0891149	0.40711	0.543931	0.961013	age_sex	average
g_.Ruminococcus..torques.group	-43.5474	17.4235	-2.49935	0.0314818	0.50571	0.619777	0.961013	age_sex	average
g_Ruminococcus	11.5863	6.60829	1.75329	0.110093	0.385758	0.527506	0.961013	age_sex	average
g_Subdoligranulum	9.89856	7.26861	1.36182	0.203143	0.322572	0.478901	0.961013	age_sex	average
g_.Eubacterium..hallii.group	4.34136	8.70622	0.49865	0.628811	0.216422	0.397248	0.961013	age_sex	average
g_Roseburia	10.9796	12.9737	0.846299	0.417178	0.250611	0.423547	0.961013	age_sex	average
g_Lachnospiraceae.ND3007.group	-4.17237	7.26849	-0.574036	0.578626	0.222556	0.401966	0.961013	age_sex	average
g_.Ruminococcus..gauvreauii.group	-9.94658	6.72489	-1.47907	0.169918	0.341086	0.493143	0.961013	age_sex	average
g_Lachnospira	9.04528	7.02116	1.28829	0.226655	0.311249	0.470192	0.961013	age_sex	average
g_Christensenellaceae.R.7.group	-4.83976	9.43913	-0.512734	0.619272	0.21751	0.398084	0.961013	age_sex	average
g_Parabacteroides	-11.0305	12.5708	-0.877474	0.400819	0.25435	0.426423	0.961013	age_sex	average
g_Lachnoclostridium	-25.4521	14.5875	-1.74479	0.111618	0.384357	0.526429	0.961013	age_sex	average
g_Lachnospiraceae.NK4A136.group	6.55991	11.2301	0.584138	0.572068	0.223436	0.402643	0.961013	age_sex	average
g_Phascolarctobacterium	5.00282	7.3734	0.678496	0.512852	0.232281	0.409447	0.961013	age_sex	average
g_CAG.56	11.0134	9.53172	1.15544	0.27477	0.291523	0.455018	0.961013	age_sex	average
g_Monoglobus	12.6525	10.3365	1.22406	0.248986	0.301583	0.462757	0.961013	age_sex	average
g_.Eubacterium..ruminantium.group	-10.0099	7.28097	-1.3748	0.199213	0.324595	0.480458	0.961013	age_sex	average
g_Romboutsia	-6.03843	12.0448	-0.501332	0.626989	0.216627	0.397406	0.961013	age_sex	average
g_unclassified_f_Lachnospiraceae	11.623	9.07679	1.28052	0.229267	0.310068	0.469283	0.961013	age_sex	average
g_Butyricicoccus	6.73844	11.2129	0.600956	0.561243	0.22493	0.403792	0.961013	age_sex	average
g_Tyzzerella	5.28706	8.42293	0.627698	0.544268	0.22738	0.405677	0.961013	age_sex	average
g_unclassified_f_.Eubacterium..coprostanoligenes.group	8.20794	8.31291	0.987373	0.346748	0.268275	0.437134	0.961013	age_sex	average
g_Faecalitalea	10.4158	8.63257	1.20657	0.255367	0.298992	0.460763	0.961013	age_sex	average
g_Lachnospiraceae.UCG.004	-6.41569	9.85219	-0.651194	0.5296	0.229607	0.40739	0.961013	age_sex	average
g_.Eubacterium..siraeum.group	-9.53878	8.85351	-1.0774	0.306605	0.280462	0.446509	0.961013	age_sex	average
g_.Eubacterium..xylanophilum.group	-5.98547	11.5278	-0.51922	0.614904	0.21802	0.398477	0.961013	age_sex	average
g_UCG.003	-11.0869	13.0018	-0.852721	0.413771	0.251374	0.424133	0.961013	age_sex	average
g_Marvinbryantia	10.0796	13.163	0.765753	0.461515	0.24142	0.416477	0.961013	age_sex	average
g_Turicibacter	-10.2063	12.6552	-0.80649	0.438719	0.245982	0.419986	0.961013	age_sex	average
g_unclassified_f_Oscillospiraceae	13.2668	11.9785	1.10755	0.293986	0.284683	0.449757	0.961013	age_sex	average
g_Intestinibacter	-6.15791	11.1254	-0.5535	0.59208	0.22081	0.400623	0.961013	age_sex	average
g_Tuzzerella	10.2218	6.59675	1.54952	0.1523	0.352422	0.501863	0.961013	age_sex	average
g_Odoribacter	-22.5165	12.751	-1.76586	0.107874	0.38783	0.5291	0.961013	age_sex	average
g_Flavonifractor	11.6752	13.4631	0.8672	0.406161	0.253107	0.425467	0.961013	age_sex	average
g_Lachnospiraceae.FCS020.group	8.05546	12.0024	0.671155	0.517324	0.231553	0.408887	0.961013	age_sex	average
g_NK4A214.group	-9.23264	12.9468	-0.713121	0.492076	0.235801	0.412155	0.961013	age_sex	average
g_Bilophila	11.6635	17.6416	0.661136	0.523465	0.23057	0.408131	0.961013	age_sex	average
g_UCG.005	-22.9808	13.8071	-1.66442	0.127001	0.371149	0.516269	0.961013	age_sex	average
g_Colidextribacter	-14.6643	12.2831	-1.19387	0.260082	0.297121	0.459324	0.961013	age_sex	average
g_Erysipelatoclostridium	7.82822	9.21038	0.849934	0.415247	0.251042	0.423879	0.961013	age_sex	average
g_Family.XIII.AD3011.group	-24.0161	15.0959	-1.5909	0.142716	0.359138	0.507029	0.961013	age_sex	average
g_.Clostridium..innocuum.group	-15.3188	21.4444	-0.714348	0.49135	0.235928	0.412253	0.961013	age_sex	average
p_Firmicutes	45.6412	32.2579	1.41488	0.187478	0.330888	0.485298	0.961013	age_sex	average
p_Actinobacteriota	-13.4492	10.4589	-1.28591	0.227452	0.310887	0.469913	0.961013	age_sex	average
p_Desulfobacterota	27.8781	17.0895	1.6313	0.133879	0.365727	0.512098	0.961013	age_sex	average
g_Anaerostipes	-0.738342	9.98703	-0.07393	0.942284	-0.0828401	0.000455263	0.961491	none	baseline
g_Oscillibacter	-0.746666	11.573	-0.0645177	0.94962	-0.0829577	0.000346758	0.961491	none	baseline
g_Bacteroides	-2.41133	15.9241	-0.151427	0.882381	0.271423	0.383512	0.96242	age	dose2
g_Anaerostipes	-5.64365	9.67227	-0.583487	0.571335	0.291823	0.400773	0.96242	age	dose2
g_Erysipelotrichaceae.UCG.003	-1.71932	6.38839	-0.269132	0.792809	0.274681	0.386268	0.96242	age	dose2
g_Dorea	-1.16861	6.87221	-0.170048	0.868059	0.271819	0.383847	0.96242	age	dose2
g_.Eubacterium..hallii.group	3.31659	7.02501	0.472111	0.646075	0.284404	0.394496	0.96242	age	dose2
g_Coprococcus	-2.48823	8.84314	-0.281375	0.783646	0.275122	0.386642	0.96242	age	dose2
g_Christensenellaceae.R.7.group	-0.621247	6.12495	-0.101429	0.921035	0.270587	0.382804	0.96242	age	dose2
g_.Ruminococcus..gnavus.group	1.31936	6.90761	0.191	0.852005	0.272318	0.384269	0.96242	age	dose2
g_CAG.56	4.20016	8.27755	0.507416	0.621882	0.286603	0.396356	0.96242	age	dose2
g_.Eubacterium..eligens.group	2.17238	5.63743	0.385349	0.707326	0.279629	0.390455	0.96242	age	dose2
g_Lachnospiraceae.UCG.001	-2.47695	7.7818	-0.318301	0.756218	0.276568	0.387865	0.96242	age	dose2
g_Streptococcus	-2.62417	8.05252	-0.325882	0.750629	0.276886	0.388134	0.96242	age	dose2
g_Tyzzerella	4.48805	8.13317	0.551821	0.592105	0.289571	0.398868	0.96242	age	dose2
g_Lachnospiraceae.UCG.004	0.774667	6.16636	0.125628	0.902293	0.270951	0.383112	0.96242	age	dose2
g_.Eubacterium..siraeum.group	-2.46399	6.94183	-0.354948	0.72934	0.278172	0.389222	0.96242	age	dose2
g_.Eubacterium..xylanophilum.group	2.23633	9.01946	0.247946	0.808744	0.273962	0.38566	0.96242	age	dose2
g_UCG.003	-4.26071	7.60482	-0.560265	0.586528	0.290161	0.399367	0.96242	age	dose2
g_Oscillibacter	-1.29844	9.70794	-0.13375	0.896016	0.27109	0.38323	0.96242	age	dose2
g_Sutterella	1.42168	7.09545	0.200365	0.844852	0.272559	0.384473	0.96242	age	dose2
g_Turicibacter	-3.56151	9.96523	-0.357393	0.72756	0.278285	0.389318	0.96242	age	dose2
g_unclassified_f_Oscillospiraceae	1.81918	9.97545	0.182365	0.858613	0.272105	0.384089	0.96242	age	dose2
g_Intestinibacter	-1.58666	8.63378	-0.183774	0.857535	0.272139	0.384118	0.96242	age	dose2
g_Adlercreutzia	-3.04921	11.5991	-0.262883	0.7975	0.274463	0.386084	0.96242	age	dose2
g_Sellimonas	3.00018	7.09389	0.422925	0.6805	0.281586	0.392111	0.96242	age	dose2
g_Eggerthella	3.55557	9.19821	0.386551	0.706462	0.279689	0.390506	0.96242	age	dose2
g_UBA1819	0.942024	8.11551	0.116077	0.909684	0.270798	0.382983	0.96242	age	dose2
g_Intestinimonas	-1.09775	11.6743	-0.0940315	0.926775	0.270491	0.382723	0.96242	age	dose2
g_unclassified_f_Coriobacteriales.Incertae.Sedis	-14.0574	34.3145	-0.409663	0.689918	0.280876	0.39151	0.96242	age	dose2
g_.Clostridium..innocuum.group	-1.15788	12.0171	-0.0963531	0.924973	0.27052	0.382748	0.96242	age	dose2
p_Bacteroidota	-2.86051	17.7625	-0.161042	0.87498	0.271622	0.38368	0.96242	age	dose2
p_Proteobacteria	0.896967	7.20678	0.124462	0.903195	0.270931	0.383096	0.96242	age	dose2
p_Desulfobacterota	7.36892	14.9348	0.493405	0.631429	0.285713	0.395603	0.96242	age	dose2
g_Bacteroides	-2.45947	17.2025	-0.142972	0.889152	0.198577	0.38352	0.962753	age_sex	dose2
g_Anaerostipes	-6.21238	10.7023	-0.580474	0.574442	0.223115	0.402397	0.962753	age_sex	dose2
g_Erysipelotrichaceae.UCG.003	-2.09377	7.54976	-0.277329	0.787176	0.203068	0.386975	0.962753	age_sex	dose2
g_Dorea	-1.4282	8.26168	-0.172871	0.866202	0.199331	0.384101	0.962753	age_sex	dose2
g_.Eubacterium..hallii.group	3.32122	7.36891	0.450707	0.661816	0.212927	0.394559	0.962753	age_sex	dose2
g_Coprococcus	-2.70988	9.81804	-0.27601	0.78816	0.20301	0.386931	0.962753	age_sex	dose2
g_Christensenellaceae.R.7.group	-0.806048	6.99113	-0.115296	0.910493	0.198004	0.38308	0.962753	age_sex	dose2
g_.Ruminococcus..gnavus.group	1.44204	7.75178	0.186027	0.856143	0.199708	0.384391	0.962753	age_sex	dose2
g_CAG.56	5.21548	9.54617	0.546343	0.596808	0.220214	0.400165	0.962753	age_sex	dose2
g_.Eubacterium..eligens.group	2.17501	5.93108	0.366714	0.721473	0.207595	0.390457	0.962753	age_sex	dose2
g_Lachnospiraceae.UCG.001	-2.6226	8.33048	-0.314819	0.75937	0.204819	0.388323	0.962753	age_sex	dose2
g_Streptococcus	-2.75536	8.59153	-0.320707	0.755034	0.205114	0.388549	0.962753	age_sex	dose2
g_Tyzzerella	4.58677	8.59559	0.533619	0.605263	0.219172	0.399363	0.962753	age_sex	dose2
g_Lachnospiraceae.UCG.004	0.774681	6.46716	0.119787	0.907024	0.198089	0.383145	0.962753	age_sex	dose2
g_.Eubacterium..siraeum.group	-2.7621	7.62358	-0.36231	0.72466	0.207343	0.390264	0.962753	age_sex	dose2
g_.Eubacterium..xylanophilum.group	2.31965	9.75114	0.237885	0.816774	0.201457	0.385736	0.962753	age_sex	dose2
g_UCG.003	-4.67923	8.40799	-0.556522	0.59009	0.221063	0.400818	0.962753	age_sex	dose2
g_Oscillibacter	-1.8137	11.542	-0.15714	0.878262	0.198916	0.383782	0.962753	age_sex	dose2
g_Sutterella	2.03114	8.62403	0.235521	0.818557	0.201368	0.385668	0.962753	age_sex	dose2
g_Turicibacter	-3.64469	10.527	-0.346222	0.73635	0.206451	0.389577	0.962753	age_sex	dose2
g_unclassified_f_Oscillospiraceae	1.86315	10.7564	0.173213	0.86594	0.199341	0.384108	0.962753	age_sex	dose2
g_Intestinibacter	-1.59927	9.1995	-0.173843	0.865458	0.199358	0.384122	0.962753	age_sex	dose2
g_Adlercreutzia	-3.15691	12.2933	-0.2568	0.80254	0.2022	0.386307	0.962753	age_sex	dose2
g_Sellimonas	3.28332	7.85205	0.418148	0.684677	0.210738	0.392876	0.962753	age_sex	dose2
g_Eggerthella	5.50404	12.2037	0.451015	0.661601	0.212948	0.394575	0.962753	age_sex	dose2
g_UBA1819	1.01601	9.21939	0.110203	0.914429	0.197912	0.38301	0.962753	age_sex	dose2
g_Intestinimonas	-1.16023	12.3648	-0.0938333	0.927095	0.197645	0.382804	0.962753	age_sex	dose2
g_unclassified_f_Coriobacteriales.Incertae.Sedis	-15.7708	38.5048	-0.409579	0.69075	0.210188	0.392452	0.962753	age_sex	dose2
g_.Clostridium..innocuum.group	-1.2553	12.8247	-0.0978811	0.923961	0.197707	0.382852	0.962753	age_sex	dose2
p_Bacteroidota	-2.92727	19.2011	-0.152453	0.881862	0.1988	0.383693	0.962753	age_sex	dose2
p_Proteobacteria	0.901963	7.74848	0.116405	0.909636	0.198025	0.383096	0.962753	age_sex	dose2
p_Desulfobacterota	7.53636	15.9077	0.473754	0.645849	0.214567	0.395821	0.962753	age_sex	dose2
g_Blautia	7.28624	25.5269	0.285434	0.781136	0.203428	0.387252	0.963617	sex	average
g_Faecalibacterium	2.72782	24.0146	0.11359	0.911811	0.197973	0.383056	0.963617	sex	average
g_Erysipelotrichaceae.UCG.003	-3.8663	8.79233	-0.439735	0.66948	0.212172	0.393979	0.963617	sex	average
g_Dorea	-1.75536	8.21911	-0.213571	0.835173	0.200585	0.385065	0.963617	sex	average
g_Coprococcus	1.24229	10.8671	0.114316	0.91125	0.197986	0.383066	0.963617	sex	average
g_Alistipes	3.56658	14.501	0.245955	0.810692	0.201767	0.385975	0.963617	sex	average
g_.Ruminococcus..gnavus.group	1.42653	8.79716	0.162158	0.874411	0.199044	0.38388	0.963617	sex	average
g_.Eubacterium..eligens.group	2.2326	7.87928	0.283351	0.782687	0.203335	0.38718	0.963617	sex	average
g_Lachnospiraceae.UCG.001	-4.84402	10.979	-0.441209	0.668448	0.212273	0.394056	0.963617	sex	average
g_Streptococcus	-3.12322	14.7206	-0.212167	0.836239	0.200537	0.385029	0.963617	sex	average
g_UCG.002	2.11957	12.6304	0.167815	0.870074	0.199194	0.383995	0.963617	sex	average
g_Incertae.Sedis	-5.12535	16.397	-0.312578	0.761022	0.204709	0.388237	0.963617	sex	average
g_Oscillibacter	4.09567	17.6963	0.231442	0.821638	0.201217	0.385552	0.963617	sex	average
g_Sutterella	-1.99467	11.2913	-0.176656	0.863305	0.199437	0.384182	0.963617	sex	average
g_.Eubacterium..ventriosum.group	-0.907877	8.39609	-0.108131	0.916031	0.197876	0.382982	0.963617	sex	average
g_Adlercreutzia	2.40117	14.708	0.163256	0.873569	0.199073	0.383902	0.963617	sex	average
g_Sellimonas	3.85507	9.11936	0.422735	0.681435	0.211037	0.393106	0.963617	sex	average
g_Eggerthella	-4.97871	13.0378	-0.381868	0.710548	0.208481	0.391139	0.963617	sex	average
g_UBA1819	-4.01281	13.9444	-0.287772	0.779397	0.203534	0.387334	0.963617	sex	average
g_Intestinimonas	5.94007	18.442	0.322094	0.754014	0.205184	0.388603	0.963617	sex	average
g_GCA.900066575	-3.27967	18.6279	-0.176062	0.863759	0.19942	0.384169	0.963617	sex	average
g_unclassified_f_Coriobacteriales.Incertae.Sedis	4.98908	29.4816	0.169227	0.868992	0.199232	0.384024	0.963617	sex	average
g_unclassified_f_Ruminococcaceae	5.04417	18.8182	0.268047	0.794111	0.202667	0.386667	0.963617	sex	average
g_.Eubacterium..brachy.group	-2.51244	21.7252	-0.115646	0.910222	0.198011	0.383085	0.963617	sex	average
g_Blautia	7.28624	25.5269	0.285434	0.781136	0.203428	0.387252	0.963617	age	average
g_Faecalibacterium	2.72782	24.0146	0.11359	0.911811	0.197973	0.383056	0.963617	age	average
g_Erysipelotrichaceae.UCG.003	-3.8663	8.79233	-0.439735	0.66948	0.212172	0.393979	0.963617	age	average
g_Dorea	-1.75536	8.21911	-0.213571	0.835173	0.200585	0.385065	0.963617	age	average
g_Coprococcus	1.24229	10.8671	0.114316	0.91125	0.197986	0.383066	0.963617	age	average
g_Alistipes	3.56658	14.501	0.245955	0.810692	0.201767	0.385975	0.963617	age	average
g_.Ruminococcus..gnavus.group	1.42653	8.79716	0.162158	0.874411	0.199044	0.38388	0.963617	age	average
g_.Eubacterium..eligens.group	2.2326	7.87928	0.283351	0.782687	0.203335	0.38718	0.963617	age	average
g_Lachnospiraceae.UCG.001	-4.84402	10.979	-0.441209	0.668448	0.212273	0.394056	0.963617	age	average
g_Streptococcus	-3.12322	14.7206	-0.212167	0.836239	0.200537	0.385029	0.963617	age	average
g_UCG.002	2.11957	12.6304	0.167815	0.870074	0.199194	0.383995	0.963617	age	average
g_Incertae.Sedis	-5.12535	16.397	-0.312578	0.761022	0.204709	0.388237	0.963617	age	average
g_Oscillibacter	4.09567	17.6963	0.231442	0.821638	0.201217	0.385552	0.963617	age	average
g_Sutterella	-1.99467	11.2913	-0.176656	0.863305	0.199437	0.384182	0.963617	age	average
g_.Eubacterium..ventriosum.group	-0.907877	8.39609	-0.108131	0.916031	0.197876	0.382982	0.963617	age	average
g_Adlercreutzia	2.40117	14.708	0.163256	0.873569	0.199073	0.383902	0.963617	age	average
g_Sellimonas	3.85507	9.11936	0.422735	0.681435	0.211037	0.393106	0.963617	age	average
g_Eggerthella	-4.97871	13.0378	-0.381868	0.710548	0.208481	0.391139	0.963617	age	average
g_UBA1819	-4.01281	13.9444	-0.287772	0.779397	0.203534	0.387334	0.963617	age	average
g_Intestinimonas	5.94007	18.442	0.322094	0.754014	0.205184	0.388603	0.963617	age	average
g_GCA.900066575	-3.27967	18.6279	-0.176062	0.863759	0.19942	0.384169	0.963617	age	average
g_unclassified_f_Coriobacteriales.Incertae.Sedis	4.98908	29.4816	0.169227	0.868992	0.199232	0.384024	0.963617	age	average
g_unclassified_f_Ruminococcaceae	5.04417	18.8182	0.268047	0.794111	0.202667	0.386667	0.963617	age	average
g_.Eubacterium..brachy.group	-2.51244	21.7252	-0.115646	0.910222	0.198011	0.383085	0.963617	age	average
g_Blautia	7.28624	25.5269	0.285434	0.781136	0.203428	0.387252	0.963617	age_sex	average
g_Faecalibacterium	2.72782	24.0146	0.11359	0.911811	0.197973	0.383056	0.963617	age_sex	average
g_Erysipelotrichaceae.UCG.003	-3.8663	8.79233	-0.439735	0.66948	0.212172	0.393979	0.963617	age_sex	average
g_Dorea	-1.75536	8.21911	-0.213571	0.835173	0.200585	0.385065	0.963617	age_sex	average
g_Coprococcus	1.24229	10.8671	0.114316	0.91125	0.197986	0.383066	0.963617	age_sex	average
g_Alistipes	3.56658	14.501	0.245955	0.810692	0.201767	0.385975	0.963617	age_sex	average
g_.Ruminococcus..gnavus.group	1.42653	8.79716	0.162158	0.874411	0.199044	0.38388	0.963617	age_sex	average
g_.Eubacterium..eligens.group	2.2326	7.87928	0.283351	0.782687	0.203335	0.38718	0.963617	age_sex	average
g_Lachnospiraceae.UCG.001	-4.84402	10.979	-0.441209	0.668448	0.212273	0.394056	0.963617	age_sex	average
g_Streptococcus	-3.12322	14.7206	-0.212167	0.836239	0.200537	0.385029	0.963617	age_sex	average
g_UCG.002	2.11957	12.6304	0.167815	0.870074	0.199194	0.383995	0.963617	age_sex	average
g_Incertae.Sedis	-5.12535	16.397	-0.312578	0.761022	0.204709	0.388237	0.963617	age_sex	average
g_Oscillibacter	4.09567	17.6963	0.231442	0.821638	0.201217	0.385552	0.963617	age_sex	average
g_Sutterella	-1.99467	11.2913	-0.176656	0.863305	0.199437	0.384182	0.963617	age_sex	average
g_.Eubacterium..ventriosum.group	-0.907877	8.39609	-0.108131	0.916031	0.197876	0.382982	0.963617	age_sex	average
g_Adlercreutzia	2.40117	14.708	0.163256	0.873569	0.199073	0.383902	0.963617	age_sex	average
g_Sellimonas	3.85507	9.11936	0.422735	0.681435	0.211037	0.393106	0.963617	age_sex	average
g_Eggerthella	-4.97871	13.0378	-0.381868	0.710548	0.208481	0.391139	0.963617	age_sex	average
g_UBA1819	-4.01281	13.9444	-0.287772	0.779397	0.203534	0.387334	0.963617	age_sex	average
g_Intestinimonas	5.94007	18.442	0.322094	0.754014	0.205184	0.388603	0.963617	age_sex	average
g_GCA.900066575	-3.27967	18.6279	-0.176062	0.863759	0.19942	0.384169	0.963617	age_sex	average
g_unclassified_f_Coriobacteriales.Incertae.Sedis	4.98908	29.4816	0.169227	0.868992	0.199232	0.384024	0.963617	age_sex	average
g_unclassified_f_Ruminococcaceae	5.04417	18.8182	0.268047	0.794111	0.202667	0.386667	0.963617	age_sex	average
g_.Eubacterium..brachy.group	-2.51244	21.7252	-0.115646	0.910222	0.198011	0.383085	0.963617	age_sex	average
g_Faecalibacterium	-3.0347	19.0961	-0.158918	0.876614	-0.175069	0.00571123	0.964071	sex	dose2
g_Fusicatenibacter	-1.5372	10.012	-0.153535	0.880757	-0.175248	0.00555954	0.964071	sex	dose2
g_.Eubacterium..siraeum.group	-1.52734	9.26199	-0.164905	0.87201	-0.174862	0.00588603	0.964071	sex	dose2
g_Tuzzerella	1.34502	8.12998	0.165439	0.871599	-0.174843	0.00590196	0.964071	sex	dose2
g_Dialister	0.455542	7.55809	0.0602721	0.952931	-0.0830055	0.000302636	0.964843	none	dose2
g_Dialister	0.392139	6.60347	0.0593837	0.953816	0.197221	0.382478	0.96637	age_sex	dose2
g_Bilophila	0.70437	13.1647	0.0535045	0.958384	0.197168	0.382437	0.96637	age_sex	dose2
g_GCA.900066575	-0.58907	13.6269	-0.0432284	0.96637	0.197088	0.382376	0.96637	age_sex	dose2
g_Dialister	0.406522	6.20446	0.065521	0.948935	0.270189	0.382468	0.967006	age	dose2
g_Bilophila	0.721861	12.5233	0.0576415	0.955068	0.270125	0.382413	0.967006	age	dose2
g_GCA.900066575	-0.469669	12.5463	-0.0374349	0.970809	0.269998	0.382306	0.970809	age	dose2
g_Turicibacter	0.401741	12.0701	0.033284	0.973995	-0.0832333	9.23101e-05	0.973995	none	dose2
g_Parasutterella	-0.578228	10.4676	-0.05524	0.957035	0.197183	0.382449	0.975637	sex	average
g_Dialister	-0.329088	7.03141	-0.0468025	0.963592	0.197114	0.382396	0.975637	sex	average
p_Proteobacteria	-0.561699	10.3148	-0.0544558	0.957645	0.197176	0.382443	0.975637	sex	average
g_Parasutterella	-0.578228	10.4676	-0.05524	0.957035	0.197183	0.382449	0.975637	age	average
g_Dialister	-0.329088	7.03141	-0.0468025	0.963592	0.197114	0.382396	0.975637	age	average
p_Proteobacteria	-0.561699	10.3148	-0.0544558	0.957645	0.197176	0.382443	0.975637	age	average
g_Parasutterella	-0.578228	10.4676	-0.05524	0.957035	0.197183	0.382449	0.975637	age_sex	average
g_Dialister	-0.329088	7.03141	-0.0468025	0.963592	0.197114	0.382396	0.975637	age_sex	average
p_Proteobacteria	-0.561699	10.3148	-0.0544558	0.957645	0.197176	0.382443	0.975637	age_sex	average
p_Bacteroidota	-0.803612	26.348	-0.0305	0.976268	0.197013	0.382318	0.976268	sex	average
p_Bacteroidota	-0.803612	26.348	-0.0305	0.976268	0.197013	0.382318	0.976268	age	average
p_Bacteroidota	-0.803612	26.348	-0.0305	0.976268	0.197013	0.382318	0.976268	age_sex	average
g_Anaerostipes	-0.30502	10.6798	-0.0285604	0.977727	-0.177679	0.00350234	0.977727	sex	baseline
g_Parabacteroides	0.403373	13.6349	0.029584	0.976929	-0.177673	0.00350773	0.977727	sex	baseline
g_Lachnospiraceae.UCG.004	-0.596653	7.80676	-0.0764277	0.940451	-0.177141	0.00395736	0.98581	sex	dose2
g_Sutterella	-0.675749	10.3876	-0.0650537	0.949298	-0.177313	0.0038117	0.98581	sex	dose2
g_Erysipelatoclostridium	0.91133	9.46427	0.0962916	0.925021	-0.176774	0.00426776	0.98581	sex	dose2
g_Intestinimonas	1.56343	14.9138	0.104831	0.918397	-0.176591	0.00442307	0.98581	sex	dose2
g_Lactobacillus	-31.3979	16.3572	-1.91952	0.0790066	0.171159	0.234916	0.987421	none	dose1
g_Bacteroides	-20.2279	13.9122	-1.45397	0.171605	0.0789305	0.149782	0.987421	none	dose1
g_Agathobacter	8.00605	5.77285	1.38685	0.190711	0.066316	0.138138	0.987421	none	dose1
g_Faecalibacterium	9.95667	15.849	0.628221	0.541631	-0.0488387	0.0318412	0.987421	none	dose1
g_Bifidobacterium	-2.41234	5.57804	-0.432472	0.673069	-0.0667077	0.0153468	0.987421	none	dose1
g_Collinsella	2.37437	5.66758	0.41894	0.682661	-0.067717	0.0144151	0.987421	none	dose1
g_Anaerostipes	9.65812	10.6658	0.905525	0.383009	-0.0140425	0.0639608	0.987421	none	dose1
g_Escherichia.Shigella	-11.563	8.23639	-1.40389	0.185699	0.0694947	0.141072	0.987421	none	dose1
g_Erysipelotrichaceae.UCG.003	5.41644	6.82916	0.793134	0.4431	-0.0293719	0.0498106	0.987421	none	dose1
g_Subdoligranulum	10.3475	5.30656	1.94995	0.0749337	0.177336	0.240618	0.987421	none	dose1
g_.Eubacterium..hallii.group	7.09019	8.11998	0.873178	0.399702	-0.0186139	0.059741	0.987421	none	dose1
g_Roseburia	5.68319	8.26023	0.688018	0.504524	-0.0422205	0.0379503	0.987421	none	dose1
g_Parasutterella	3.46503	7.55032	0.458925	0.65449	-0.0646477	0.0172483	0.987421	none	dose1
g_.Ruminococcus..gauvreauii.group	-11.6912	6.80942	-1.71692	0.111669	0.130307	0.197206	0.987421	none	dose1
g_Coprococcus	15.8449	7.82911	2.02385	0.0658374	0.192344	0.254472	0.987421	none	dose1
g_Lachnospira	4.17893	7.62413	0.548118	0.593661	-0.0568733	0.0244247	0.987421	none	dose1
g_Alistipes	-7.28844	8.80946	-0.827343	0.42419	-0.0248732	0.0539632	0.987421	none	dose1
g_Christensenellaceae.R.7.group	-6.42901	11.5171	-0.558213	0.586963	-0.0559146	0.0253096	0.987421	none	dose1
g_Lachnoclostridium	-18.7072	10.3038	-1.81555	0.0944929	0.150117	0.215493	0.987421	none	dose1
g_Lachnospiraceae.NK4A136.group	14.106	10.7159	1.31636	0.212643	0.0533615	0.12618	0.987421	none	dose1
g_Phascolarctobacterium	2.93914	6.61419	0.444368	0.664684	-0.0657954	0.0161889	0.987421	none	dose1
g_CAG.56	7.28378	9.45256	0.770561	0.455871	-0.0322569	0.0471475	0.987421	none	dose1
g_.Eubacterium..ruminantium.group	-4.52464	7.54944	-0.599335	0.560095	-0.0518478	0.0290636	0.987421	none	dose1
g_Romboutsia	-16.8383	10.1735	-1.65512	0.123799	0.118011	0.185856	0.987421	none	dose1
g_unclassified_f_Lachnospiraceae	-5.48504	7.90268	-0.694073	0.500853	-0.0415217	0.0385954	0.987421	none	dose1
g_.Eubacterium..eligens.group	-6.86363	7.50709	-0.914286	0.378571	-0.012783	0.0651234	0.987421	none	dose1
g_Lachnospiraceae.UCG.001	-10.7448	11.6057	-0.925822	0.372783	-0.0111108	0.066667	0.987421	none	dose1
g_Streptococcus	-7.53266	12.9907	-0.579849	0.572743	-0.053807	0.0272551	0.987421	none	dose1
g_Butyricicoccus	14.8604	10.666	1.39325	0.188813	0.0675094	0.139239	0.987421	none	dose1
g_UCG.002	5.6264	9.06106	0.620943	0.546251	-0.0496086	0.0311306	0.987421	none	dose1
g_Incertae.Sedis	-12.6631	14.0364	-0.90216	0.384722	-0.0145238	0.0635165	0.987421	none	dose1
g_Tyzzerella	5.78198	7.06396	0.818518	0.429016	-0.026048	0.0528788	0.987421	none	dose1
g_unclassified_f_.Eubacterium..coprostanoligenes.group	10.6141	8.53477	1.24363	0.237382	0.0403511	0.11417	0.987421	none	dose1
g_Faecalitalea	-6.08949	8.35779	-0.7286	0.480224	-0.0374389	0.0423641	0.987421	none	dose1
g_.Eubacterium..siraeum.group	-8.84923	9.61521	-0.920337	0.375528	-0.0119078	0.0659312	0.987421	none	dose1
g_UCG.003	-8.65948	12.0786	-0.716929	0.487138	-0.0388376	0.041073	0.987421	none	dose1
g_Marvinbryantia	6.90842	11.5474	0.598265	0.560786	-0.0519569	0.0289629	0.987421	none	dose1
g_Oscillibacter	-11.5796	10.6059	-1.09181	0.296353	0.0145578	0.0903611	0.987421	none	dose1
g_Turicibacter	-5.59462	7.79919	-0.717333	0.486898	-0.0387895	0.0411174	0.987421	none	dose1
g_unclassified_f_Oscillospiraceae	-5.59375	11.8137	-0.473499	0.644355	-0.0634642	0.0183407	0.987421	none	dose1
g_Flavonifractor	14.6159	14.9284	0.979065	0.346874	-0.00319727	0.0739718	0.987421	none	dose1
g_Adlercreutzia	-9.49	13.2512	-0.716164	0.487594	-0.0389286	0.040989	0.987421	none	dose1
g_Sellimonas	-3.66291	8.17148	-0.448255	0.661955	-0.0654923	0.0164686	0.987421	none	dose1
g_NK4A214.group	-17.601	10.3059	-1.70787	0.113377	0.1285	0.195538	0.987421	none	dose1
g_Bilophila	5.71687	12.9524	0.441376	0.666789	-0.066027	0.0159751	0.987421	none	dose1
g_UCG.005	-32.9637	14.0428	-2.34738	0.0368878	0.257575	0.314685	0.987421	none	dose1
g_Colidextribacter	-10.4456	10.115	-1.03268	0.322118	0.00508395	0.081616	0.987421	none	dose1
g_Erysipelatoclostridium	6.99872	9.14026	0.765702	0.45865	-0.0328691	0.0465824	0.987421	none	dose1
g_Family.XIII.AD3011.group	-12.1856	12.236	-0.99588	0.338967	-0.000632993	0.0763388	0.987421	none	dose1
g_Intestinimonas	12.6787	12.2024	1.03903	0.319273	0.00608504	0.08254	0.987421	none	dose1
g_GCA.900066575	-17.249	15.512	-1.11198	0.287929	0.017867	0.0934157	0.987421	none	dose1
g_unclassified_f_Ruminococcaceae	8.27829	15.5854	0.531156	0.605003	-0.0584486	0.0229705	0.987421	none	dose1
p_Bacteroidota	-30.0109	22.3229	-1.3444	0.203683	0.0584762	0.130901	0.987421	none	dose1
p_Desulfobacterota	12.1845	13.5953	0.896224	0.387759	-0.0153698	0.0627356	0.987421	none	dose1
g_Blautia	-10.2074	27.6872	-0.368667	0.718798	-0.0712006	0.0111994	0.988632	none	dose1
g_Prevotella_9	1.53165	5.57784	0.274595	0.788298	-0.0765687	0.00624428	0.988632	none	dose1
g_Fusicatenibacter	-1.43879	8.09941	-0.177641	0.861968	-0.080492	0.00262279	0.988632	none	dose1
g_Dorea	-0.300213	7.87886	-0.0381036	0.970232	-0.0832023	0.000120976	0.988632	none	dose1
g_Lachnospiraceae.ND3007.group	0.397928	7.46313	0.0533192	0.958355	-0.0830767	0.000236856	0.988632	none	dose1
g_.Ruminococcus..gnavus.group	0.647207	6.5862	0.0982672	0.923342	-0.0824623	0.000804057	0.988632	none	dose1
g_Parabacteroides	-2.36533	11.4591	-0.206416	0.839927	-0.0795004	0.00353807	0.988632	none	dose1
g_Monoglobus	-0.674821	10.57	-0.0638431	0.950146	-0.0829655	0.000339547	0.988632	none	dose1
g_Dialister	-0.218856	7.01975	-0.0311771	0.975641	-0.0832456	8.09944e-05	0.988632	none	dose1
g_Lachnospiraceae.UCG.004	0.220204	9.99916	0.0220222	0.982792	-0.0832896	4.04133e-05	0.988632	none	dose1
g_.Eubacterium..xylanophilum.group	-2.34948	13.4514	-0.174664	0.864256	-0.0805862	0.00253585	0.988632	none	dose1
g_Sutterella	1.54227	12.5102	0.123281	0.903925	-0.081963	0.00126493	0.988632	none	dose1
g_Intestinibacter	1.05033	7.63943	0.137489	0.892925	-0.0816295	0.00157278	0.988632	none	dose1
g_Tuzzerella	2.8362	8.36953	0.338872	0.740562	-0.0730646	0.0094788	0.988632	none	dose1
g_Odoribacter	-3.88496	13.0336	-0.298072	0.770746	-0.0753714	0.00734951	0.988632	none	dose1
g_.Eubacterium..ventriosum.group	0.320071	7.87192	0.0406598	0.968236	-0.0831841	0.00013775	0.988632	none	dose1
g_Lachnospiraceae.FCS020.group	2.38612	13.2988	0.179424	0.860599	-0.0804348	0.00267556	0.988632	none	dose1
g_Eggerthella	-0.837715	9.95693	-0.0841339	0.934337	-0.0826947	0.000589528	0.988632	none	dose1
g_UBA1819	-1.93117	10.1689	-0.18991	0.852555	-0.0800872	0.00299646	0.988632	none	dose1
g_unclassified_f_Coriobacteriales.Incertae.Sedis	-0.302508	20.794	-0.0145479	0.988632	-0.0833142	1.76364e-05	0.988632	none	dose1
g_.Clostridium..innocuum.group	-3.01922	13.2027	-0.228682	0.822967	-0.0786327	0.00433904	0.988632	none	dose1
g_.Eubacterium..brachy.group	-4.4556	18.7015	-0.238248	0.815709	-0.0782331	0.0047079	0.988632	none	dose1
p_Firmicutes	13.3945	34.7536	0.385413	0.706676	-0.0700872	0.0122272	0.988632	none	dose1
p_Actinobacteriota	-3.16472	11.1016	-0.28507	0.780451	-0.0760462	0.00672654	0.988632	none	dose1
p_Proteobacteria	0.699773	11.7039	0.0597897	0.953307	-0.0830107	0.000297812	0.988632	none	dose1
g_Lachnospiraceae.FCS020.group	9.01586	13.7661	0.654933	0.524866	-0.0459462	0.0345112	0.988702	none	average
g_Lactobacillus	-31.7955	17.3773	-1.82971	0.0945019	0.0970466	0.235963	0.991064	sex	dose1
g_Blautia	-10.5169	28.8948	-0.36397	0.72278	-0.163751	0.0152875	0.991064	sex	dose1
g_Bacteroides	-20.1769	14.6598	-1.37634	0.196087	-0.00474018	0.149835	0.991064	sex	dose1
g_Agathobacter	8.10927	6.01729	1.34766	0.204868	-0.0108641	0.144653	0.991064	sex	dose1
g_Faecalibacterium	9.86637	17.3568	0.568443	0.581153	-0.144157	0.0318676	0.991064	sex	dose1
g_Prevotella_9	1.50595	5.81802	0.258843	0.800536	-0.170636	0.00946168	0.991064	sex	dose1
g_Bifidobacterium	-2.4239	5.81577	-0.41678	0.684856	-0.159457	0.0189211	0.991064	sex	dose1
g_Fusicatenibacter	-1.54414	8.45891	-0.182546	0.858475	-0.174209	0.00643831	0.991064	sex	dose1
g_Collinsella	2.50357	5.9305	0.422152	0.681047	-0.158989	0.0193166	0.991064	sex	dose1
g_Anaerostipes	10.9251	11.4162	0.956984	0.359136	-0.0872464	0.0800223	0.991064	sex	dose1
g_Escherichia.Shigella	-12.557	8.70855	-1.44192	0.177185	0.00945745	0.161849	0.991064	sex	dose1
g_Erysipelotrichaceae.UCG.003	7.36385	7.76608	0.948207	0.36339	-0.0887743	0.0787295	0.991064	sex	dose1
g_Dorea	0.42945	9.01158	0.0476554	0.962845	-0.177523	0.00363415	0.991064	sex	dose1
g_Subdoligranulum	10.3114	5.55337	1.85677	0.090303	0.103282	0.241239	0.991064	sex	dose1
g_.Eubacterium..hallii.group	7.00516	8.49454	0.824666	0.427082	-0.109191	0.0614539	0.991064	sex	dose1
g_Roseburia	5.58282	8.64639	0.645682	0.531723	-0.134758	0.0398197	0.991064	sex	dose1
g_Lachnospiraceae.ND3007.group	0.608014	7.84887	0.0774652	0.939645	-0.177124	0.00397181	0.991064	sex	dose1
g_Parasutterella	3.46269	8.80415	0.393302	0.701612	-0.161434	0.0172483	0.991064	sex	dose1
g_.Ruminococcus..gauvreauii.group	-12.3954	7.14351	-1.7352	0.110596	0.0753341	0.21759	0.991064	sex	dose1
g_Coprococcus	15.8956	8.15235	1.94982	0.0771416	0.124739	0.259394	0.991064	sex	dose1
g_Lachnospira	4.53736	8.03414	0.56476	0.583571	-0.144578	0.0315106	0.991064	sex	dose1
g_Alistipes	-9.73002	9.95843	-0.977064	0.349536	-0.0837144	0.0830109	0.991064	sex	dose1
g_Christensenellaceae.R.7.group	-6.86672	12.0973	-0.567625	0.58169	-0.14425	0.0317881	0.991064	sex	dose1
g_.Ruminococcus..gnavus.group	0.808474	6.90997	0.117001	0.908968	-0.176302	0.00466712	0.991064	sex	dose1
g_Parabacteroides	-1.80976	12.6058	-0.143565	0.88844	-0.175564	0.00529225	0.991064	sex	dose1
g_Lachnoclostridium	-21.8219	11.7608	-1.85548	0.0905004	0.102983	0.240986	0.991064	sex	dose1
g_Lachnospiraceae.NK4A136.group	14.026	11.268	1.24477	0.239085	-0.0323511	0.126472	0.991064	sex	dose1
g_Phascolarctobacterium	2.79433	6.99295	0.399592	0.697107	-0.160915	0.0176875	0.991064	sex	dose1
g_CAG.56	9.84763	10.7232	0.918348	0.378134	-0.0938979	0.074394	0.991064	sex	dose1
g_Monoglobus	-0.477403	11.0711	-0.0431217	0.966377	-0.177567	0.00359688	0.991064	sex	dose1
g_.Eubacterium..ruminantium.group	-4.76453	7.91189	-0.602199	0.55925	-0.140177	0.0352344	0.991064	sex	dose1
g_Romboutsia	-17.0718	10.8433	-1.5744	0.143697	0.0388251	0.186698	0.991064	sex	dose1
g_unclassified_f_Lachnospiraceae	-5.99837	8.3603	-0.717483	0.488033	-0.125113	0.0479814	0.991064	sex	dose1
g_.Eubacterium..eligens.group	-6.77377	7.8762	-0.86003	0.408126	-0.103562	0.066217	0.991064	sex	dose1
g_Lachnospiraceae.UCG.001	-10.6204	12.2633	-0.866037	0.404963	-0.102588	0.067041	0.991064	sex	dose1
g_Streptococcus	-7.3681	14.1497	-0.520726	0.612878	-0.149432	0.0274034	0.991064	sex	dose1
g_Butyricicoccus	16.7194	11.3867	1.46834	0.170019	0.0152461	0.166747	0.991064	sex	dose1
g_UCG.002	5.47398	9.54575	0.573447	0.577878	-0.143579	0.0323558	0.991064	sex	dose1
g_Incertae.Sedis	-14.6126	15.1162	-0.966688	0.354473	-0.0855457	0.0814613	0.991064	sex	dose1
g_Dialister	-0.570951	7.51325	-0.0759926	0.94079	-0.177148	0.00395136	0.991064	sex	dose1
g_Tyzzerella	5.71768	7.53235	0.759083	0.463759	-0.119143	0.0530329	0.991064	sex	dose1
g_unclassified_f_.Eubacterium..coprostanoligenes.group	11.0293	9.31847	1.1836	0.26152	-0.0447166	0.116009	0.991064	sex	dose1
g_Faecalitalea	-6.56133	8.81246	-0.744552	0.47215	-0.121259	0.0512422	0.991064	sex	dose1
g_Lachnospiraceae.UCG.004	0.542281	10.5483	0.0514092	0.959921	-0.177483	0.00366783	0.991064	sex	dose1
g_.Eubacterium..siraeum.group	-9.4132	10.1182	-0.930321	0.372172	-0.0918573	0.0761207	0.991064	sex	dose1
g_.Eubacterium..xylanophilum.group	-3.39737	14.6086	-0.23256	0.820373	-0.172004	0.00830437	0.991064	sex	dose1
g_UCG.003	-8.69508	13.2305	-0.657198	0.524566	-0.133269	0.04108	0.991064	sex	dose1
g_Marvinbryantia	7.36713	12.131	0.607296	0.555983	-0.139559	0.0357576	0.991064	sex	dose1
g_Oscillibacter	-13.3422	11.4225	-1.16806	0.267474	-0.047803	0.113397	0.991064	sex	dose1
g_Sutterella	3.38405	14.6008	0.231772	0.82097	-0.172043	0.00827154	0.991064	sex	dose1
g_Turicibacter	-5.47554	8.23744	-0.664714	0.519925	-0.132285	0.0419126	0.991064	sex	dose1
g_unclassified_f_Oscillospiraceae	-6.38276	12.5692	-0.50781	0.621614	-0.150789	0.0262557	0.991064	sex	dose1
g_Intestinibacter	1.72207	8.39715	0.205078	0.841256	-0.17328	0.0072242	0.991064	sex	dose1
g_Tuzzerella	2.79726	8.73018	0.320413	0.75466	-0.166876	0.0126436	0.991064	sex	dose1
g_Odoribacter	-4.02481	13.6025	-0.295888	0.772826	-0.168466	0.0112976	0.991064	sex	dose1
g_Flavonifractor	14.5982	15.5651	0.937882	0.368441	-0.0905591	0.0772193	0.991064	sex	dose1
g_.Eubacterium..ventriosum.group	0.1795	8.24088	0.0217817	0.983012	-0.177716	0.00347143	0.991064	sex	dose1
g_Adlercreutzia	-9.52795	13.8145	-0.689706	0.504669	-0.128945	0.0447386	0.991064	sex	dose1
g_Lachnospiraceae.FCS020.group	2.16334	13.9247	0.15536	0.879352	-0.175188	0.00561038	0.991064	sex	dose1
g_Sellimonas	-4.78554	9.02166	-0.53045	0.606343	-0.148391	0.0282847	0.991064	sex	dose1
g_Eggerthella	-1.95344	11.3082	-0.172747	0.865988	-0.17458	0.00612468	0.991064	sex	dose1
g_NK4A214.group	-17.5237	10.7796	-1.62564	0.132308	0.0503757	0.196472	0.991064	sex	dose1
g_Bilophila	5.76612	13.505	0.426961	0.677645	-0.158566	0.0196747	0.991064	sex	dose1
g_Colidextribacter	-10.3915	10.5549	-0.984523	0.346018	-0.0823896	0.0841318	0.991064	sex	dose1
g_Erysipelatoclostridium	6.86875	9.61675	0.714248	0.489953	-0.125566	0.0475983	0.991064	sex	dose1
g_UBA1819	-2.25325	10.6965	-0.210653	0.837009	-0.173034	0.00743253	0.991064	sex	dose1
g_Family.XIII.AD3011.group	-12.5669	12.7917	-0.982425	0.347005	-0.082763	0.0838159	0.991064	sex	dose1
g_Intestinimonas	12.6038	12.7363	0.989596	0.34364	-0.0814848	0.0848975	0.991064	sex	dose1
g_GCA.900066575	-17.5828	16.1859	-1.0863	0.300576	-0.0636591	0.0999807	0.991064	sex	dose1
g_unclassified_f_Coriobacteriales.Incertae.Sedis	0.250534	21.8673	0.011457	0.991064	-0.177752	0.00344034	0.991064	sex	dose1
g_unclassified_f_Ruminococcaceae	7.98297	16.8373	0.474125	0.644683	-0.15418	0.0233864	0.991064	sex	dose1
g_.Clostridium..innocuum.group	-3.16113	13.7804	-0.229393	0.822773	-0.172159	0.00817309	0.991064	sex	dose1
g_.Eubacterium..brachy.group	-4.88135	19.5876	-0.249207	0.807793	-0.171154	0.00902331	0.991064	sex	dose1
p_Firmicutes	13.6493	36.2481	0.376552	0.713669	-0.162778	0.0161109	0.991064	sex	dose1
p_Bacteroidota	-29.8585	23.4827	-1.27151	0.229774	-0.0268446	0.131132	0.991064	sex	dose1
p_Actinobacteriota	-2.73811	12.1176	-0.225961	0.825375	-0.172325	0.00803283	0.991064	sex	dose1
p_Proteobacteria	-0.156192	13.0414	-0.0119766	0.990659	-0.177751	0.00344144	0.991064	sex	dose1
p_Desulfobacterota	12.1097	14.1866	0.853603	0.411528	-0.104598	0.0653401	0.991064	sex	dose1
g_Parabacteroides	-0.125414	12.8202	-0.00978257	0.992356	-0.0833247	7.97483e-06	0.992356	none	baseline
g_Erysipelotrichaceae.UCG.003	-2.18632	7.89214	-0.277025	0.787403	0.203054	0.386965	0.994626	age_sex	dose1
g_Dorea	-1.78614	7.47383	-0.238986	0.815943	0.201499	0.385768	0.994626	age_sex	dose1
g_Parasutterella	-1.92075	7.621	-0.252034	0.806119	0.202007	0.386159	0.994626	age_sex	dose1
g_Sutterella	2.67816	12.0596	0.222078	0.828723	0.20088	0.385292	0.994626	age_sex	dose1
g_unclassified_f_Oscillospiraceae	2.16193	11.0619	0.195439	0.848963	0.199994	0.384611	0.994626	age_sex	dose1
g_Eggerthella	1.76406	9.45376	0.186599	0.855706	0.199725	0.384404	0.994626	age_sex	dose1
g_Colidextribacter	-1.97244	9.84035	-0.200444	0.845151	0.200152	0.384732	0.994626	age_sex	dose1
g_unclassified_f_Ruminococcaceae	3.93277	14.0887	0.279144	0.785822	0.203148	0.387037	0.994626	age_sex	dose1
p_Proteobacteria	-1.95644	10.7756	-0.181562	0.859554	0.199577	0.38429	0.994626	age_sex	dose1
p_Desulfobacterota	2.83641	12.7325	0.22277	0.828199	0.200904	0.385311	0.994626	age_sex	dose1
g_Dorea	0.0808992	9.99297	0.00809561	0.993686	-0.177759	0.00343438	0.995126	sex	dose2
g_Dialister	0.201085	7.99764	0.0251431	0.980391	-0.177699	0.00348571	0.995126	sex	dose2
g_Turicibacter	0.079352	12.6972	0.00624955	0.995126	-0.177762	0.00343198	0.995126	sex	dose2
g_unclassified_f_Lachnospiraceae	1.03358	7.67389	0.134688	0.895531	0.198393	0.383379	0.995719	age_sex	dose1
g_Streptococcus	1.37548	12.3682	0.111212	0.913649	0.19793	0.383023	0.995719	age_sex	dose1
g_Dialister	-0.133511	6.20802	-0.0215062	0.983265	0.196975	0.382289	0.995719	age_sex	dose1
g_Marvinbryantia	1.08752	10.5169	0.103407	0.919684	0.197796	0.38292	0.995719	age_sex	dose1
g_Oscillibacter	-0.414942	11.7629	-0.0352754	0.972554	0.197038	0.382337	0.995719	age_sex	dose1
g_Turicibacter	-0.393021	7.26611	-0.0540896	0.957929	0.197173	0.382441	0.995719	age_sex	dose1
g_unclassified_f_Coriobacteriales.Incertae.Sedis	1.89648	18.0591	0.105015	0.918441	0.197823	0.382941	0.995719	age_sex	dose1
g_.Clostridium..innocuum.group	0.752235	11.514	0.065332	0.949197	0.197281	0.382524	0.995719	age_sex	dose1
g_.Eubacterium..brachy.group	-0.818066	16.3018	-0.0501825	0.960965	0.197141	0.382416	0.995719	age_sex	dose1
p_Bacteroidota	0.546592	25.6634	0.0212985	0.983427	0.196975	0.382288	0.995719	age_sex	dose1
g_GCA.900066575	-0.0369031	16.284	-0.00226622	0.998236	0.196939	0.382261	0.998236	age_sex	dose1
g_Erysipelotrichaceae.UCG.003	-1.67096	6.41992	-0.260278	0.799457	0.274373	0.386008	0.999311	age	dose1
g_Dorea	-1.53746	6.46906	-0.237664	0.816511	0.273634	0.385383	0.999311	age	dose1
g_Parasutterella	-1.47764	6.52878	-0.226327	0.825097	0.273289	0.38509	0.999311	age	dose1
g_unclassified_f_Lachnospiraceae	1.01718	7.11134	0.143036	0.888848	0.27126	0.383374	0.999311	age	dose1
g_Streptococcus	1.19866	11.3503	0.105606	0.917796	0.270644	0.382853	0.999311	age	dose1
g_Dialister	-0.0944969	5.76312	-0.0163968	0.987211	0.269922	0.382242	0.999311	age	dose1
g_Marvinbryantia	1.02035	9.8971	0.103096	0.919742	0.270609	0.382823	0.999311	age	dose1
g_Oscillibacter	-0.260824	10.3914	-0.0251	0.980425	0.269946	0.382262	0.999311	age	dose1
g_Sutterella	2.01588	10.2601	0.196476	0.84782	0.272458	0.384387	0.999311	age	dose1
g_Turicibacter	-0.408269	6.86749	-0.0594495	0.95366	0.270139	0.382425	0.999311	age	dose1
g_unclassified_f_Oscillospiraceae	2.09186	10.2212	0.204659	0.841576	0.272674	0.38457	0.999311	age	dose1
g_Eggerthella	1.54706	8.21392	0.188346	0.854035	0.272251	0.384213	0.999311	age	dose1
g_Colidextribacter	-1.97149	9.3826	-0.210122	0.837414	0.272823	0.384697	0.999311	age	dose1
g_GCA.900066575	0.0135928	15.3889	0.000883282	0.999311	0.269905	0.382227	0.999311	age	dose1
g_unclassified_f_Coriobacteriales.Incertae.Sedis	1.81328	17.0811	0.106157	0.917369	0.270652	0.382859	0.999311	age	dose1
g_unclassified_f_Ruminococcaceae	3.77006	13.0152	0.289666	0.777459	0.275431	0.386904	0.999311	age	dose1
g_.Clostridium..innocuum.group	0.76592	10.9572	0.0699009	0.945527	0.270229	0.382501	0.999311	age	dose1
g_.Eubacterium..brachy.group	-0.76783	15.4529	-0.0496885	0.961261	0.270068	0.382366	0.999311	age	dose1
p_Bacteroidota	0.490946	24.3777	0.0201392	0.984293	0.269931	0.38225	0.999311	age	dose1
p_Proteobacteria	-1.63894	9.63849	-0.170041	0.868065	0.271819	0.383846	0.999311	age	dose1
p_Desulfobacterota	2.83724	12.1402	0.233707	0.819505	0.273512	0.385279	0.999311	age	dose1
g_Faecalibacterium	3.41339	27.5351	0.123965	0.903395	-0.0819478	0.00127898	0.999491	none	average
g_Prevotella_9	-0.861702	7.70057	-0.111901	0.912752	-0.0822041	0.0010424	0.999491	none	average
g_Bifidobacterium	-2.94386	5.79134	-0.508321	0.620443	-0.0604981	0.0210787	0.999491	none	average
g_Fusicatenibacter	-0.384468	10.5153	-0.0365629	0.971435	-0.0832127	0.000111391	0.999491	none	average
g_Collinsella	1.75777	5.95323	0.295263	0.77284	-0.0755197	0.0072126	0.999491	none	average
g_Anaerostipes	4.78518	10.9486	0.437058	0.669831	-0.0663587	0.0156689	0.999491	none	average
g_Dorea	0.674627	8.47985	0.0795565	0.937901	-0.0827622	0.000527158	0.999491	none	average
g_Lachnospiraceae.ND3007.group	-4.11502	8.38801	-0.490584	0.632569	-0.0620331	0.0196617	0.999491	none	average
g_Alistipes	2.30287	12.6173	0.182517	0.858224	-0.0803343	0.00276836	0.999491	none	average
g_Christensenellaceae.R.7.group	4.99467	9.56339	0.52227	0.610988	-0.0592559	0.0222253	0.999491	none	average
g_.Ruminococcus..gnavus.group	-4.38343	9.69267	-0.452242	0.659161	-0.0651789	0.0167579	0.999491	none	average
g_Parabacteroides	0.957741	13.5043	0.070921	0.944629	-0.0828794	0.000418974	0.999491	none	average
g_Phascolarctobacterium	1.56376	8.32603	0.187816	0.854159	-0.0801581	0.00293095	0.999491	none	average
g_Monoglobus	1.44496	11.8747	0.121684	0.905163	-0.0819982	0.0012324	0.999491	none	average
g_Romboutsia	-4.4205	12.985	-0.340432	0.739417	-0.0729708	0.00956543	0.999491	none	average
g_unclassified_f_Lachnospiraceae	0.137321	9.68418	0.01418	0.988919	-0.0833152	1.67557e-05	0.999491	none	average
g_.Eubacterium..eligens.group	2.60266	9.14506	0.284598	0.780804	-0.0760702	0.0067044	0.999491	none	average
g_Lachnospiraceae.UCG.001	1.82916	12.4888	0.146464	0.885987	-0.0814002	0.00178445	0.999491	none	average
g_Dialister	-0.762229	7.98862	-0.0954144	0.925561	-0.0825121	0.000758083	0.999491	none	average
g_Tyzzerella	-0.0672899	9.65344	-0.00697056	0.994553	-0.0833289	4.04905e-06	0.999491	none	average
g_Faecalitalea	-4.90734	7.96764	-0.615909	0.549459	-0.0501364	0.0306433	0.999491	none	average
g_.Eubacterium..xylanophilum.group	0.00827578	12.7018	0.000651543	0.999491	-0.0833333	3.53756e-08	0.999491	none	average
g_UCG.003	0.395306	13.4112	0.0294757	0.97697	-0.0832549	7.23961e-05	0.999491	none	average
g_Sutterella	-4.29045	10.9822	-0.390673	0.702886	-0.0697277	0.0125591	0.999491	none	average
g_unclassified_f_Oscillospiraceae	3.95307	13.6505	0.289593	0.777071	-0.0758148	0.00694015	0.999491	none	average
g_Intestinibacter	-2.16302	12.4994	-0.17305	0.865497	-0.0806366	0.00248931	0.999491	none	average
g_Tuzzerella	2.43037	7.86652	0.308951	0.762657	-0.0747842	0.00789146	0.999491	none	average
g_Odoribacter	0.0854504	14.3664	0.00594795	0.995352	-0.0833301	2.94817e-06	0.999491	none	average
g_Flavonifractor	2.1681	15.617	0.138829	0.891888	-0.0815961	0.00160356	0.999491	none	average
g_.Eubacterium..ventriosum.group	-5.1392	9.42448	-0.545303	0.595536	-0.0571379	0.0241804	0.999491	none	average
g_Sellimonas	-4.86429	9.03555	-0.53835	0.600179	-0.057786	0.0235822	0.999491	none	average
g_Erysipelatoclostridium	4.40473	10.7903	0.408211	0.690308	-0.0684958	0.0136962	0.999491	none	average
g_Intestinimonas	9.22887	21.079	0.437822	0.669292	-0.0663003	0.0157228	0.999491	none	average
g_unclassified_f_Coriobacteriales.Incertae.Sedis	-18.4687	31.561	-0.585176	0.56927	-0.0532771	0.0277442	0.999491	none	average
g_unclassified_f_Ruminococcaceae	1.25419	19.3341	0.0648693	0.949346	-0.0829536	0.000350546	0.999491	none	average
g_.Eubacterium..brachy.group	1.40148	24.8926	0.0563011	0.956029	-0.0830472	0.000264081	0.999491	none	average
p_Firmicutes	-11.9655	33.0143	-0.362436	0.723329	-0.0716029	0.0108281	0.999491	none	average
p_Proteobacteria	4.99648	10.9201	0.457551	0.655449	-0.0647575	0.0171469	0.999491	none	average
