# Supplementary material for: Baseline Gut Microbiome Signatures Correlate with Immunogenicity of SARS-CoV-2 mRNA Vaccines
Source: Int J Mol Sci. 2023 Jul 20;24(14):11703. doi: 10.3390/ijms241411703 (PMC10380288; doi:10.3390/ijms241411703)
Supplement: Supplementary file 1 [file ijms-24-11703-s001.zip › tableS2_IgG_picrust_correlations.xlsx]

## Sheet: Sheet1
name	data.type	estimate	std.error	t-value	p-value	adj.r.squared	|adj.r.squared|	r.squared	|r.squared|	FDR	timepoint
sauS..sulfoacetaldehyde.dehydrogenase..EC.1.2.1.81.	KO	25.5239	4.17991	6.10634	5.28495e-05	0.736241	0.736241	0.75653	0.75653	0.0154689	baseline
K07504..predicted.type.IV.restriction.endonuclease	KO	22.604	3.73106	6.05835	5.6857e-05	0.733079	0.733079	0.753611	0.753611	0.0154689	baseline
idnD..L.idonate.5.dehydrogenase..EC.1.1.1.264.	KO	24.1534	4.52817	5.33404	0.000178176	0.678631	0.678631	0.703352	0.703352	0.0154689	baseline
hydB...NiFe..hydrogenase.large.subunit..EC.1.12.2.1.	KO	24.1534	4.52817	5.33404	0.000178176	0.678631	0.678631	0.703352	0.703352	0.0154689	baseline
virB3..lvhB3..type.IV.secretion.system.protein.VirB3	KO	24.1534	4.52817	5.33404	0.000178176	0.678631	0.678631	0.703352	0.703352	0.0154689	baseline
yscC..sctC..ssaC..type.III.secretion.protein.C	KO	24.1534	4.52817	5.33404	0.000178176	0.678631	0.678631	0.703352	0.703352	0.0154689	baseline
yscD..sctD..ssaD..type.III.secretion.protein.D	KO	24.1534	4.52817	5.33404	0.000178176	0.678631	0.678631	0.703352	0.703352	0.0154689	baseline
yscL..sctL..type.III.secretion.protein.L	KO	24.1534	4.52817	5.33404	0.000178176	0.678631	0.678631	0.703352	0.703352	0.0154689	baseline
yscN..sctN..hrcN..ssaN..ATP.synthase.in.type.III.secretion.protein.N..EC.3.6.3.14.	KO	24.1534	4.52817	5.33404	0.000178176	0.678631	0.678631	0.703352	0.703352	0.0154689	baseline
yscV..sctV..hrcV..ssaV..invA..type.III.secretion.protein.V	KO	24.1534	4.52817	5.33404	0.000178176	0.678631	0.678631	0.703352	0.703352	0.0154689	baseline
tpa..taurine.pyruvate.aminotransferase..EC.2.6.1.77.	KO	24.1534	4.52817	5.33404	0.000178176	0.678631	0.678631	0.703352	0.703352	0.0154689	baseline
yscO..sctO..type.III.secretion.protein.O	KO	24.1534	4.52817	5.33404	0.000178176	0.678631	0.678631	0.703352	0.703352	0.0154689	baseline
yscW..sctW..type.III.secretion.protein.W	KO	24.1534	4.52817	5.33404	0.000178176	0.678631	0.678631	0.703352	0.703352	0.0154689	baseline
yscX..sctX..type.III.secretion.protein.X	KO	24.1534	4.52817	5.33404	0.000178176	0.678631	0.678631	0.703352	0.703352	0.0154689	baseline
E1.1.99.3A..gluconate.2.dehydrogenase.alpha.chain..EC.1.1.99.3.	KO	24.1534	4.52817	5.33404	0.000178176	0.678631	0.678631	0.703352	0.703352	0.0154689	baseline
E1.1.99.3G..gluconate.2.dehydrogenase.gamma.chain..EC.1.1.99.3.	KO	24.1534	4.52817	5.33404	0.000178176	0.678631	0.678631	0.703352	0.703352	0.0154689	baseline
K06951..uncharacterized.protein	KO	24.1534	4.52817	5.33404	0.000178176	0.678631	0.678631	0.703352	0.703352	0.0154689	baseline
phzF..trans.2.3.dihydro.3.hydroxyanthranilate.isomerase..EC.5.3.3.17.	KO	24.1534	4.52817	5.33404	0.000178176	0.678631	0.678631	0.703352	0.703352	0.0154689	baseline
K07096..uncharacterized.protein	KO	24.1534	4.52817	5.33404	0.000178176	0.678631	0.678631	0.703352	0.703352	0.0154689	baseline
K07168..CBS.domain.containing.membrane.protein	KO	24.1534	4.52817	5.33404	0.000178176	0.678631	0.678631	0.703352	0.703352	0.0154689	baseline
kpsC..lipA..capsular.polysaccharide.export.protein	KO	24.1534	4.52817	5.33404	0.000178176	0.678631	0.678631	0.703352	0.703352	0.0154689	baseline
trbL..type.IV.secretion.system.protein.TrbL	KO	24.1534	4.52817	5.33404	0.000178176	0.678631	0.678631	0.703352	0.703352	0.0154689	baseline
K07396..putative.protein.disulfide.isomerase	KO	24.1534	4.52817	5.33404	0.000178176	0.678631	0.678631	0.703352	0.703352	0.0154689	baseline
CYC..cytochrome.c	KO	24.1534	4.52817	5.33404	0.000178176	0.678631	0.678631	0.703352	0.703352	0.0154689	baseline
ABC.2.CPSE.P..capsular.polysaccharide.transport.system.permease.protein	KO	24.1534	4.52817	5.33404	0.000178176	0.678631	0.678631	0.703352	0.703352	0.0154689	baseline
ABC.2.CPSE.A..capsular.polysaccharide.transport.system.ATP.binding.protein..EC.3.6.3.38.	KO	24.1534	4.52817	5.33404	0.000178176	0.678631	0.678631	0.703352	0.703352	0.0154689	baseline
K09795..uncharacterized.protein	KO	24.1534	4.52817	5.33404	0.000178176	0.678631	0.678631	0.703352	0.703352	0.0154689	baseline
K09982..uncharacterized.protein	KO	24.1534	4.52817	5.33404	0.000178176	0.678631	0.678631	0.703352	0.703352	0.0154689	baseline
aotJ..arginine.ornithine.transport.system.substrate.binding.protein	KO	24.1534	4.52817	5.33404	0.000178176	0.678631	0.678631	0.703352	0.703352	0.0154689	baseline
ABC.2.CPSE.P1..capsular.polysaccharide.transport.system.permease.protein	KO	24.1534	4.52817	5.33404	0.000178176	0.678631	0.678631	0.703352	0.703352	0.0154689	baseline
dsrA..dissimilatory.sulfite.reductase.alpha.subunit..EC.1.8.99.5.	KO	24.1534	4.52817	5.33404	0.000178176	0.678631	0.678631	0.703352	0.703352	0.0154689	baseline
dsrB..dissimilatory.sulfite.reductase.beta.subunit..EC.1.8.99.5.	KO	24.1534	4.52817	5.33404	0.000178176	0.678631	0.678631	0.703352	0.703352	0.0154689	baseline
algB..two.component.system..NtrC.family..response.regulator.AlgB	KO	24.1534	4.52817	5.33404	0.000178176	0.678631	0.678631	0.703352	0.703352	0.0154689	baseline
impA..type.VI.secretion.system.protein.ImpA	KO	24.1534	4.52817	5.33404	0.000178176	0.678631	0.678631	0.703352	0.703352	0.0154689	baseline
ppkA..serine.threonine.protein.kinase.PpkA..EC.2.7.11.1.	KO	24.1534	4.52817	5.33404	0.000178176	0.678631	0.678631	0.703352	0.703352	0.0154689	baseline
lapB..ATP.binding.cassette..subfamily.C..bacterial.LapB	KO	24.1534	4.52817	5.33404	0.000178176	0.678631	0.678631	0.703352	0.703352	0.0154689	baseline
lapC..membrane.fusion.protein..adhesin.transport.system	KO	24.1534	4.52817	5.33404	0.000178176	0.678631	0.678631	0.703352	0.703352	0.0154689	baseline
ntrY..two.component.system..NtrC.family..nitrogen.regulation.sensor.histidine.kinase.NtrY..EC.2.7.13.3.	KO	24.1534	4.52817	5.33404	0.000178176	0.678631	0.678631	0.703352	0.703352	0.0154689	baseline
pksJ..polyketide.synthase.PksJ	KO	24.1534	4.52817	5.33404	0.000178176	0.678631	0.678631	0.703352	0.703352	0.0154689	baseline
dsdC..LysR.family.transcriptional.regulator..D.serine.deaminase.activator	KO	24.1534	4.52817	5.33404	0.000178176	0.678631	0.678631	0.703352	0.703352	0.0154689	baseline
mttC..trimethylamine.corrinoid.protein	KO	24.1534	4.52817	5.33404	0.000178176	0.678631	0.678631	0.703352	0.703352	0.0154689	baseline
echF..ech.hydrogenase.subunit.F	KO	24.1534	4.52817	5.33404	0.000178176	0.678631	0.678631	0.703352	0.703352	0.0154689	baseline
mtmB..methylamine...corrinoid.protein.Co.methyltransferase..EC.2.1.1.248.	KO	24.1534	4.52817	5.33404	0.000178176	0.678631	0.678631	0.703352	0.703352	0.0154689	baseline
pylB..methylornithine.synthase..EC.5.4.99.58.	KO	24.1534	4.52817	5.33404	0.000178176	0.678631	0.678631	0.703352	0.703352	0.0154689	baseline
pylC..pyrrolysine.biosynthesis.protein.PylC	KO	24.1534	4.52817	5.33404	0.000178176	0.678631	0.678631	0.703352	0.703352	0.0154689	baseline
pylD..pyrrolysine.biosynthesis.protein.PylD	KO	24.1534	4.52817	5.33404	0.000178176	0.678631	0.678631	0.703352	0.703352	0.0154689	baseline
comC...2R..3.sulfolactate.dehydrogenase..NADP....EC.1.1.1.338.	KO	24.1534	4.52817	5.33404	0.000178176	0.678631	0.678631	0.703352	0.703352	0.0154689	baseline
suyB...2R..sulfolactate.sulfo.lyase.subunit.beta..EC.4.4.1.24.	KO	24.1534	4.52817	5.33404	0.000178176	0.678631	0.678631	0.703352	0.703352	0.0154689	baseline
hmfG..2.5.furandicarboxylate.decarboxylase.2	KO	24.1534	4.52817	5.33404	0.000178176	0.678631	0.678631	0.703352	0.703352	0.0154689	baseline
hydA...NiFe..hydrogenase.small.subunit..EC.1.12.2.1.	KO	24.1534	4.52817	5.33404	0.000178176	0.678631	0.678631	0.703352	0.703352	0.0154689	baseline
csy2..CRISPR.associated.protein.Csy2	KO	24.1534	4.52817	5.33404	0.000178176	0.678631	0.678631	0.703352	0.703352	0.0154689	baseline
csy3..CRISPR.associated.protein.Csy3	KO	24.1534	4.52817	5.33404	0.000178176	0.678631	0.678631	0.703352	0.703352	0.0154689	baseline
bacC..dihydroanticapsin.dehydrogenase..EC.1.1.1.385.	KO	24.1534	4.52817	5.33404	0.000178176	0.678631	0.678631	0.703352	0.703352	0.0154689	baseline
hgd..2.hydroxymethylglutarate.dehydrogenase..EC.1.1.1.291.	KO	24.1534	4.52817	5.33404	0.000178176	0.678631	0.678631	0.703352	0.703352	0.0154689	baseline
kdnB..3.deoxy.alpha.D.manno.octulosonate.8.oxidase..EC.1.1.3.48.	KO	24.1534	4.52817	5.33404	0.000178176	0.678631	0.678631	0.703352	0.703352	0.0154689	baseline
fdhA..formate.dehydrogenase..NADP...alpha.subunit..EC.1.17.1.10.	KO	20.8397	3.98088	5.23494	0.000209511	0.670089	0.670089	0.695467	0.695467	0.0172486	baseline
cbiGH.cobJ..cobalt.precorrin.5A.hydrolase...precorrin.3B.C17.methyltransferase..EC.3.7.1.12.2.1.1.131.	KO	20.8397	3.98088	5.23494	0.000209511	0.670089	0.670089	0.695467	0.695467	0.0172486	baseline
mqsR..motility.quorum.sensing.regulator...GCU.specific.mRNA.interferase.toxin	KO	20.8397	3.98088	5.23494	0.000209511	0.670089	0.670089	0.695467	0.695467	0.0172486	baseline
kpsS..lipB..capsular.polysaccharide.export.protein	KO	19.2635	3.71916	5.17951	0.00022952	0.665185	0.665185	0.69094	0.69094	0.0185755	baseline
mqsA..HTH.type.transcriptional.regulator...antitoxin.MqsA	KO	23.4255	4.61284	5.07833	0.000271407	0.655988	0.655988	0.682451	0.682451	0.0215995	baseline
slcC...S..sulfolactate.dehydrogenase..EC.1.1.1.310.	KO	22.8017	4.66987	4.88272	0.000376781	0.637287	0.637287	0.665188	0.665188	0.029494	baseline
Sulfoacetaldehyde.dehydrogenase..acylating.	EC	25.5263	4.26658	5.98286	6.38258e-05	0.728003	0.728003	0.748925	0.748925	0.0372168	baseline
L.idonate.5.dehydrogenase..NAD.P.....	EC	23.472	4.68609	5.00886	0.000304758	0.649489	0.649489	0.676451	0.676451	0.0372168	baseline
X2.hydroxymethylglutarate.dehydrogenase	EC	23.472	4.68609	5.00886	0.000304758	0.649489	0.649489	0.676451	0.676451	0.0372168	baseline
X.2R..3.sulfolactate.dehydrogenase..NADP....	EC	23.472	4.68609	5.00886	0.000304758	0.649489	0.649489	0.676451	0.676451	0.0372168	baseline
Dihydroanticapsin.7.dehydrogenase	EC	23.472	4.68609	5.00886	0.000304758	0.649489	0.649489	0.676451	0.676451	0.0372168	baseline
X3.deoxy.alpha.D.manno.octulosonate.8.oxidase	EC	23.472	4.68609	5.00886	0.000304758	0.649489	0.649489	0.676451	0.676451	0.0372168	baseline
X.Methylamine..corrinoid.protein..Co.methyltransferase	EC	23.472	4.68609	5.00886	0.000304758	0.649489	0.649489	0.676451	0.676451	0.0372168	baseline
Taurine..pyruvate.aminotransferase	EC	23.472	4.68609	5.00886	0.000304758	0.649489	0.649489	0.676451	0.676451	0.0372168	baseline
Trans.2.3.dihydro.3.hydroxyanthranilate.isomerase	EC	23.472	4.68609	5.00886	0.000304758	0.649489	0.649489	0.676451	0.676451	0.0372168	baseline
Methylornithine.synthase	EC	23.472	4.68609	5.00886	0.000304758	0.649489	0.649489	0.676451	0.676451	0.0372168	baseline
Gluconate.2.dehydrogenase..acceptor.	EC	20.2667	4.10358	4.93879	0.000342786	0.642775	0.642775	0.670254	0.670254	0.0372168	baseline
Cytochrome.c3.hydrogenase	EC	20.2667	4.10358	4.93879	0.000342786	0.642775	0.642775	0.670254	0.670254	0.0372168	baseline
Hydrogensulfite.reductase	EC	20.2667	4.10358	4.93879	0.000342786	0.642775	0.642775	0.670254	0.670254	0.0372168	baseline
Dissimilatory.sulfite.reductase	EC	20.2667	4.10358	4.93879	0.000342786	0.642775	0.642775	0.670254	0.670254	0.0372168	baseline
nifA..Nif.specific.regulatory.protein	KO	19.6195	4.20551	4.66519	0.000545986	0.614975	0.614975	0.644592	0.644592	0.0420497	baseline
echD..ech.hydrogenase.subunit.D	KO	23.0904	5.2533	4.39542	0.000872379	0.584925	0.584925	0.616854	0.616854	0.0654278	baseline
K09989..uncharacterized.protein	KO	45.3136	10.3163	4.39244	0.000876938	0.584579	0.584579	0.616535	0.616535	0.0654278	baseline
X.S..sulfolactate.dehydrogenase	EC	21.7413	4.83392	4.49765	0.000729629	0.596635	0.596635	0.627663	0.627663	0.0739357	baseline
K15016..enoyl.CoA.hydratase...3.hydroxyacyl.CoA.dehydrogenase..EC.4.2.1.17.1.1.1.35.	KO	19.4563	4.6902	4.14828	0.00135072	0.55492	0.55492	0.589157	0.589157	0.0992257	baseline
cpxA..two.component.system..OmpR.family..sensor.histidine.kinase.CpxA..EC.2.7.13.3.	KO	19.6932	4.78059	4.1194	0.00142217	0.551252	0.551252	0.585771	0.585771	0.102892	baseline
glcF..glycolate.oxidase.iron.sulfur.subunit	KO	16.0033	3.98578	4.0151	0.0017145	0.537712	0.537712	0.573273	0.573273	0.118121	baseline
zraP..zinc.resistance.associated.protein	KO	21.0035	5.23834	4.00957	0.00173162	0.536982	0.536982	0.572599	0.572599	0.118121	baseline
icmB..dotO..intracellular.multiplication.protein.IcmB	KO	21.0035	5.23834	4.00957	0.00173162	0.536982	0.536982	0.572599	0.572599	0.118121	baseline
ydfG..3.hydroxy.acid.dehydrogenase...malonic.semialdehyde.reductase..EC.1.1.1.381.1.1.1...	KO	21.0035	5.23834	4.00957	0.00173162	0.536982	0.536982	0.572599	0.572599	0.118121	baseline
mtrB..transcription.attenuation.protein..tryptophan.RNA.binding.attenuator.protein.	KO	17.2718	4.52104	3.82032	0.00243808	0.511183	0.511183	0.548784	0.548784	0.120298	baseline
osmC..osmotically.inducible.protein.OsmC	KO	23.3939	6.21676	3.76304	0.00270588	0.503067	0.503067	0.541293	0.541293	0.120298	baseline
kamD..beta.lysine.5.6.aminomutase.alpha.subunit..EC.5.4.3.3.	KO	54.0841	14.427	3.74881	0.00277701	0.501028	0.501028	0.53941	0.53941	0.120298	baseline
kamE..beta.lysine.5.6.aminomutase.beta.subunit..EC.5.4.3.3.	KO	54.0841	14.427	3.74881	0.00277701	0.501028	0.501028	0.53941	0.53941	0.120298	baseline
qor..CRYZ..NADPH2.quinone.reductase..EC.1.6.5.5.	KO	23.3701	6.2486	3.74006	0.00282165	0.49977	0.49977	0.538249	0.538249	0.120298	baseline
gspF..general.secretion.pathway.protein.F	KO	23.3701	6.2486	3.74006	0.00282165	0.49977	0.49977	0.538249	0.538249	0.120298	baseline
waaG..rfaG..UDP.glucose..heptosyl.LPS.alpha.1.3.glucosyltransferase..EC.2.4.1...	KO	23.3701	6.2486	3.74006	0.00282165	0.49977	0.49977	0.538249	0.538249	0.120298	baseline
yscF..sctF..ssaG..prgI..type.III.secretion.protein.F	KO	23.3701	6.2486	3.74006	0.00282165	0.49977	0.49977	0.538249	0.538249	0.120298	baseline
yscJ..sctJ..hrcJ..ssaJ..type.III.secretion.protein.J	KO	23.3701	6.2486	3.74006	0.00282165	0.49977	0.49977	0.538249	0.538249	0.120298	baseline
yscR..sctR..hrcR..ssaR..type.III.secretion.protein.R	KO	23.3701	6.2486	3.74006	0.00282165	0.49977	0.49977	0.538249	0.538249	0.120298	baseline
yscS..sctS..hrcS..ssaS..type.III.secretion.protein.S	KO	23.3701	6.2486	3.74006	0.00282165	0.49977	0.49977	0.538249	0.538249	0.120298	baseline
yscT..sctT..hrcT..ssaT..type.III.secretion.protein.T	KO	23.3701	6.2486	3.74006	0.00282165	0.49977	0.49977	0.538249	0.538249	0.120298	baseline
slyX..SlyX.protein	KO	23.3701	6.2486	3.74006	0.00282165	0.49977	0.49977	0.538249	0.538249	0.120298	baseline
mtr..tryptophan.specific.transport.protein	KO	23.3701	6.2486	3.74006	0.00282165	0.49977	0.49977	0.538249	0.538249	0.120298	baseline
eutD..phosphotransacetylase	KO	23.3701	6.2486	3.74006	0.00282165	0.49977	0.49977	0.538249	0.538249	0.120298	baseline
eutE..aldehyde.dehydrogenase	KO	23.3701	6.2486	3.74006	0.00282165	0.49977	0.49977	0.538249	0.538249	0.120298	baseline
eutK..ethanolamine.utilization.protein.EutK	KO	23.3701	6.2486	3.74006	0.00282165	0.49977	0.49977	0.538249	0.538249	0.120298	baseline
phnN..ribose.1.5.bisphosphokinase..EC.2.7.4.23.	KO	23.3701	6.2486	3.74006	0.00282165	0.49977	0.49977	0.538249	0.538249	0.120298	baseline
rlmM..23S.rRNA..cytidine2498.2..O..methyltransferase..EC.2.1.1.186.	KO	23.3701	6.2486	3.74006	0.00282165	0.49977	0.49977	0.538249	0.538249	0.120298	baseline
K07121..uncharacterized.protein	KO	23.3701	6.2486	3.74006	0.00282165	0.49977	0.49977	0.538249	0.538249	0.120298	baseline
asmA..AsmA.protein	KO	23.3701	6.2486	3.74006	0.00282165	0.49977	0.49977	0.538249	0.538249	0.120298	baseline
ydfJ..MFS.transporter..MHS.family..metabolite.H..symporter	KO	23.3701	6.2486	3.74006	0.00282165	0.49977	0.49977	0.538249	0.538249	0.120298	baseline
yihU..4.hydroxybutyrate.dehydrogenase...sulfolactaldehyde.3.reductase..EC.1.1.1.61.1.1.1.373.	KO	23.3701	6.2486	3.74006	0.00282165	0.49977	0.49977	0.538249	0.538249	0.120298	baseline
puuC..aldH..4..gamma.glutamylamino.butanal.dehydrogenase..EC.1.2.1.99.	KO	23.3701	6.2486	3.74006	0.00282165	0.49977	0.49977	0.538249	0.538249	0.120298	baseline
K09794..uncharacterized.protein	KO	23.3701	6.2486	3.74006	0.00282165	0.49977	0.49977	0.538249	0.538249	0.120298	baseline
K09857..uncharacterized.protein	KO	23.3701	6.2486	3.74006	0.00282165	0.49977	0.49977	0.538249	0.538249	0.120298	baseline
zapB..cell.division.protein.ZapB	KO	23.3701	6.2486	3.74006	0.00282165	0.49977	0.49977	0.538249	0.538249	0.120298	baseline
glnP..glutamine.transport.system.permease.protein	KO	23.3701	6.2486	3.74006	0.00282165	0.49977	0.49977	0.538249	0.538249	0.120298	baseline
tusE..dsrC..tRNA.2.thiouridine.synthesizing.protein.E..EC.2.8.1...	KO	23.3701	6.2486	3.74006	0.00282165	0.49977	0.49977	0.538249	0.538249	0.120298	baseline
rsmF..16S.rRNA..cytosine1407.C5..methyltransferase..EC.2.1.1.178.	KO	23.3701	6.2486	3.74006	0.00282165	0.49977	0.49977	0.538249	0.538249	0.120298	baseline
impH..vasB..type.VI.secretion.system.protein.ImpH	KO	23.3701	6.2486	3.74006	0.00282165	0.49977	0.49977	0.538249	0.538249	0.120298	baseline
impG..vasA..type.VI.secretion.system.protein.ImpG	KO	23.3701	6.2486	3.74006	0.00282165	0.49977	0.49977	0.538249	0.538249	0.120298	baseline
hcp..type.VI.secretion.system.secreted.protein.Hcp	KO	23.3701	6.2486	3.74006	0.00282165	0.49977	0.49977	0.538249	0.538249	0.120298	baseline
dotB..traJ..defect.in.organelle.trafficking.protein.DotB	KO	23.3701	6.2486	3.74006	0.00282165	0.49977	0.49977	0.538249	0.538249	0.120298	baseline
icmL..traM..dotI..intracellular.multiplication.protein.IcmL	KO	23.3701	6.2486	3.74006	0.00282165	0.49977	0.49977	0.538249	0.538249	0.120298	baseline
icmO..trbC..dotL..intracellular.multiplication.protein.IcmO	KO	23.3701	6.2486	3.74006	0.00282165	0.49977	0.49977	0.538249	0.538249	0.120298	baseline
icmT..traK..intracellular.multiplication.protein.IcmT	KO	23.3701	6.2486	3.74006	0.00282165	0.49977	0.49977	0.538249	0.538249	0.120298	baseline
cybB..cytochrome.b561	KO	23.3701	6.2486	3.74006	0.00282165	0.49977	0.49977	0.538249	0.538249	0.120298	baseline
ygeU..xdhC..xanthine.dehydrogenase.iron.sulfur.binding.subunit	KO	23.3701	6.2486	3.74006	0.00282165	0.49977	0.49977	0.538249	0.538249	0.120298	baseline
fhlA..formate.hydrogenlyase.transcriptional.activator	KO	23.3701	6.2486	3.74006	0.00282165	0.49977	0.49977	0.538249	0.538249	0.120298	baseline
xanQ..xanthine.permease.XanQ	KO	23.3701	6.2486	3.74006	0.00282165	0.49977	0.49977	0.538249	0.538249	0.120298	baseline
hdeB..acid.stress.chaperone.HdeB	KO	23.3701	6.2486	3.74006	0.00282165	0.49977	0.49977	0.538249	0.538249	0.120298	baseline
narI..narV..nitrate.reductase.gamma.subunit..EC.1.7.5.1.1.7.99...	KO	20.5205	5.6186	3.65225	0.0033129	0.486955	0.486955	0.52642	0.52642	0.139992	baseline
superpathway.of.Clostridium.acetobutylicum.acidogenic.fermentation	pathway	16.0763	4.02285	3.99625	0.00177361	0.535217	0.535217	0.57097	0.57097	0.144096	baseline
glutaryl.CoA.degradation	pathway	18.779	4.70437	3.99183	0.0017878	0.534629	0.534629	0.570426	0.570426	0.144096	baseline
pyruvate.fermentation.to.butanoate	pathway	16.6048	4.16225	3.98937	0.00179571	0.534302	0.534302	0.570125	0.570125	0.144096	baseline
fatty.acid..beta..oxidation.I	pathway	17.7449	4.47171	3.96827	0.00186532	0.531483	0.531483	0.567523	0.567523	0.144096	baseline
vanC..vanE..vanG..D.alanine...D.serine.ligase..EC.6.3.2.35.	KO	38.6027	10.6465	3.62586	0.00347698	0.483037	0.483037	0.522804	0.522804	0.145637	baseline
E2.8.3.5B..scoB..3.oxoacid.CoA.transferase.subunit.B..EC.2.8.3.5.	KO	27.3041	7.69107	3.55011	0.00399584	0.471615	0.471615	0.51226	0.51226	0.165914	baseline
cutA..periplasmic.divalent.cation.tolerance.protein	KO	22.1781	6.29067	3.52555	0.00418053	0.467856	0.467856	0.50879	0.50879	0.172086	baseline
ftsB..cell.division.protein.FtsB	KO	20.0253	5.69421	3.51679	0.00424845	0.46651	0.46651	0.507547	0.507547	0.173387	baseline
lonB..ATP.dependent.Lon.protease..EC.3.4.21.53.	KO	18.2173	5.18946	3.51044	0.00429839	0.465531	0.465531	0.506644	0.506644	0.173939	baseline
K09914..putative.lipoprotein	KO	22.0448	6.29468	3.50214	0.00436467	0.464248	0.464248	0.50546	0.50546	0.175137	baseline
lysE..argO..L.lysine.exporter.family.protein.LysE.ArgO	KO	44.0357	12.6132	3.49123	0.00445321	0.462559	0.462559	0.503901	0.503901	0.177201	baseline
malT..LuxR.family.transcriptional.regulator..maltose.regulon.positive.regulatory.protein	KO	18.9514	5.4453	3.48031	0.00454373	0.460863	0.460863	0.502335	0.502335	0.179308	baseline
vicR..two.component.system..OmpR.family..response.regulator.VicR	KO	55.7754	16.0485	3.47542	0.00458489	0.460101	0.460101	0.501631	0.501631	0.17945	baseline
MuB..ATP.dependent.target.DNA.activator..EC.3.6.1.3.	KO	15.0925	4.36085	3.46091	0.00470925	0.457834	0.457834	0.499539	0.499539	0.182818	baseline
echB..ech.hydrogenase.subunit.B	KO	23.9976	6.95615	3.44984	0.00480641	0.456098	0.456098	0.497937	0.497937	0.185086	baseline
phnG..alpha.D.ribose.1.methylphosphonate.5.triphosphate.synthase.subunit.PhnG..EC.2.7.8.37.	KO	40.7205	11.9748	3.40053	0.00526458	0.448301	0.448301	0.49074	0.49074	0.201107	baseline
appA..4.phytase...acid.phosphatase..EC.3.1.3.26.3.1.3.2.	KO	20.0095	5.93975	3.36874	0.0055832	0.443217	0.443217	0.486046	0.486046	0.206711	baseline
ribB..RIB3..3.4.dihydroxy.2.butanone.4.phosphate.synthase..EC.4.1.99.12.	KO	20.0095	5.93975	3.36874	0.0055832	0.443217	0.443217	0.486046	0.486046	0.206711	baseline
rtcR..transcriptional.regulatory.protein.RtcR	KO	20.0095	5.93975	3.36874	0.0055832	0.443217	0.443217	0.486046	0.486046	0.206711	baseline
tauC..taurine.transport.system.permease.protein	KO	-38.6009	11.459	-3.36862	0.00558445	0.443197	0.443197	0.486028	0.486028	0.206711	baseline
K16153..glycogen.phosphorylase.synthase..EC.2.4.1.1.2.4.1.11.	KO	30.4638	9.06441	3.36081	0.00566568	0.441942	0.441942	0.484869	0.484869	0.208105	baseline
trmH..tRNA..guanosine.2..O...methyltransferase..EC.2.1.1.34.	KO	32.2306	9.61885	3.35078	0.00577184	0.440324	0.440324	0.483376	0.483376	0.210386	baseline
togB..oligogalacturonide.transport.system.substrate.binding.protein	KO	14.9155	4.47206	3.33526	0.00594001	0.437812	0.437812	0.481057	0.481057	0.214875	baseline
vicK..two.component.system..OmpR.family..sensor.histidine.kinase.VicK..EC.2.7.13.3.	KO	55.7796	16.9228	3.29612	0.00638646	0.431431	0.431431	0.475167	0.475167	0.228974	baseline
hrpB..ATP.dependent.helicase.HrpB..EC.3.6.4.13.	KO	20.9679	6.36777	3.29282	0.00642565	0.43089	0.43089	0.474667	0.474667	0.228974	baseline
X3.hydroxyacyl.CoA.dehydrogenase	EC	18.0735	4.72721	3.82329	0.00242496	0.5116	0.5116	0.549169	0.549169	0.230371	baseline
yscQ..sctQ..hrcQ..ssaQ..spaO..type.III.secretion.protein.Q	KO	21.3712	6.53115	3.27219	0.00667601	0.427496	0.427496	0.471535	0.471535	0.230918	baseline
yscU..sctU..hrcU..ssaU..type.III.secretion.protein.U	KO	21.3712	6.53115	3.27219	0.00667601	0.427496	0.427496	0.471535	0.471535	0.230918	baseline
K06887..uncharacterized.protein	KO	21.3712	6.53115	3.27219	0.00667601	0.427496	0.427496	0.471535	0.471535	0.230918	baseline
mazG..nucleoside.triphosphate.diphosphatase..EC.3.6.1.9.	KO	20.967	6.41488	3.26849	0.006722	0.426884	0.426884	0.47097	0.47097	0.230918	baseline
slyB..outer.membrane.lipoprotein.SlyB	KO	20.967	6.41488	3.26849	0.006722	0.426884	0.426884	0.47097	0.47097	0.230918	baseline
narG..narZ..nxrA..nitrate.reductase...nitrite.oxidoreductase..alpha.subunit..EC.1.7.5.1.1.7.99...	KO	19.6064	6.14897	3.18857	0.00779615	0.413542	0.413542	0.458655	0.458655	0.261581	baseline
narH..narY..nxrB..nitrate.reductase...nitrite.oxidoreductase..beta.subunit..EC.1.7.5.1.1.7.99...	KO	19.6064	6.14897	3.18857	0.00779615	0.413542	0.413542	0.458655	0.458655	0.261581	baseline
K13819..NifU.like.protein	KO	21.1029	6.62689	3.18443	0.00785633	0.412843	0.412843	0.458009	0.458009	0.261581	baseline
suyA...2R..sulfolactate.sulfo.lyase.subunit.alpha..EC.4.4.1.24.	KO	21.1029	6.62689	3.18443	0.00785633	0.412843	0.412843	0.458009	0.458009	0.261581	baseline
K15527..cysteate.synthase..EC.2.5.1.76.	KO	30.183	9.49989	3.1772	0.00796254	0.41162	0.41162	0.45688	0.45688	0.261581	baseline
FTCD..glutamate.formiminotransferase...formiminotetrahydrofolate.cyclodeaminase..EC.2.1.2.5.4.3.1.4.	KO	30.2083	9.51224	3.17573	0.00798418	0.411373	0.411373	0.456652	0.456652	0.261581	baseline
ubiA..4.hydroxybenzoate.polyprenyltransferase..EC.2.5.1.39.	KO	26.1609	8.24019	3.1748	0.00799809	0.411214	0.411214	0.456505	0.456505	0.261581	baseline
E2.1.1.77..pcm..protein.L.isoaspartate.D.aspartate..O.methyltransferase..EC.2.1.1.77.	KO	15.6875	4.96986	3.15652	0.0082741	0.408113	0.408113	0.453642	0.453642	0.267387	baseline
mqnA..chorismate.dehydratase..EC.4.2.1.151.	KO	15.6431	4.96736	3.14919	0.00838755	0.406864	0.406864	0.45249	0.45249	0.267387	baseline
mqnC..cyclic.dehypoxanthinyl.futalosine.synthase..EC.1.21.98.1.	KO	15.6431	4.96736	3.14919	0.00838755	0.406864	0.406864	0.45249	0.45249	0.267387	baseline
K06995..uncharacterized.protein	KO	22.4049	7.15272	3.13237	0.00865374	0.40399	0.40399	0.449837	0.449837	0.267387	baseline
K09740..uncharacterized.protein	KO	21.066	6.72715	3.13149	0.00866791	0.403839	0.403839	0.449698	0.449698	0.267387	baseline
K11312..cupin.2.domain.containing.protein	KO	21.066	6.72715	3.13149	0.00866791	0.403839	0.403839	0.449698	0.449698	0.267387	baseline
mqnB..futalosine.hydrolase..EC.3.2.2.26.	KO	14.8412	4.7435	3.12875	0.00871212	0.40337	0.40337	0.449265	0.449265	0.267387	baseline
chuX..heme.iron.utilization.protein	KO	15.1541	4.84814	3.12576	0.00876065	0.402858	0.402858	0.448792	0.448792	0.267387	baseline
cbiL..nickel.transport.protein	KO	15.1541	4.84814	3.12576	0.00876065	0.402858	0.402858	0.448792	0.448792	0.267387	baseline
K16929..energy.coupling.factor.transport.system.substrate.specific.component	KO	15.1541	4.84814	3.12576	0.00876065	0.402858	0.402858	0.448792	0.448792	0.267387	baseline
mqnE..aminodeoxyfutalosine.synthase..EC.2.5.1.120.	KO	15.318	4.91356	3.11749	0.00889613	0.401439	0.401439	0.447483	0.447483	0.267387	baseline
K09805..uncharacterized.protein	KO	16.3731	5.25269	3.11709	0.00890284	0.40137	0.40137	0.447418	0.447418	0.267387	baseline
tauA..taurine.transport.system.substrate.binding.protein	KO	-12.3504	3.96223	-3.11704	0.00890357	0.401362	0.401362	0.447411	0.447411	0.267387	baseline
K08981..putative.membrane.protein	KO	25.7702	8.29438	3.10694	0.00907223	0.399624	0.399624	0.445807	0.445807	0.269669	baseline
TC.DME..drug.metabolite.transporter..DME.family	KO	13.3281	4.29145	3.10574	0.00909252	0.399417	0.399417	0.445615	0.445615	0.269669	baseline
pqiB..paraquat.inducible.protein.B	KO	17.2999	5.58712	3.09639	0.00925179	0.397804	0.397804	0.444127	0.444127	0.2727	baseline
fadA..fadI..acetyl.CoA.acyltransferase..EC.2.3.1.16.	KO	22.3415	7.24872	3.08213	0.00950027	0.395335	0.395335	0.441848	0.441848	0.278306	baseline
X3.hydroxy.acid.dehydrogenase	EC	19.6055	5.34522	3.66785	0.00321962	0.489257	0.489257	0.528545	0.528545	0.287872	baseline
gspD..general.secretion.pathway.protein.D	KO	19.6583	6.42971	3.05742	0.00994657	0.391039	0.391039	0.437882	0.437882	0.289603	baseline
yeiL..CRP.FNR.family.transcriptional.regulator..putaive.post.exponential.phase.nitrogen.starvation.regulator	KO	19.3286	6.32992	3.05352	0.0100189	0.390358	0.390358	0.437254	0.437254	0.289941	baseline
ssuB..sulfonate.transport.system.ATP.binding.protein..EC.3.6.3...	KO	-56.8973	18.7275	-3.03817	0.010309	0.387672	0.387672	0.434774	0.434774	0.294635	baseline
K07109..uncharacterized.protein	KO	32.74	10.7854	3.03558	0.0103586	0.387219	0.387219	0.434356	0.434356	0.294635	baseline
virB10..lvhB10..type.IV.secretion.system.protein.VirB10	KO	13.9056	4.60066	3.02252	0.010613	0.384925	0.384925	0.432239	0.432239	0.294635	baseline
virB11..lvhB11..type.IV.secretion.system.protein.VirB11	KO	13.9056	4.60066	3.02252	0.010613	0.384925	0.384925	0.432239	0.432239	0.294635	baseline
virB4..lvhB4..type.IV.secretion.system.protein.VirB4	KO	13.9056	4.60066	3.02252	0.010613	0.384925	0.384925	0.432239	0.432239	0.294635	baseline
virB5..lvhB5..type.IV.secretion.system.protein.VirB5	KO	13.9056	4.60066	3.02252	0.010613	0.384925	0.384925	0.432239	0.432239	0.294635	baseline
virB9..lvhB9..type.IV.secretion.system.protein.VirB9	KO	13.9056	4.60066	3.02252	0.010613	0.384925	0.384925	0.432239	0.432239	0.294635	baseline
vgrG..type.VI.secretion.system.secreted.protein.VgrG	KO	19.9729	6.6512	3.0029	0.0110072	0.381465	0.381465	0.429045	0.429045	0.303812	baseline
L.lysine.fermentation.to.acetate.and.butanoate	pathway	53.2459	15.499	3.43543	0.00493593	0.453832	0.453832	0.495845	0.495845	0.30504	baseline
mqnD..1.4.dihydroxy.6.naphthoate.synthase..EC.1.14.....	KO	16.6503	5.59385	2.97653	0.01156	0.37679	0.37679	0.424729	0.424729	0.317236	baseline
kce..3.keto.5.aminohexanoate.cleavage.enzyme..EC.2.3.1.247.	KO	28.0643	9.45339	2.96871	0.0117293	0.375397	0.375397	0.423443	0.423443	0.320044	baseline
betT..betS..choline.glycine.proline.betaine.transport.protein	KO	70.1544	23.6858	2.96188	0.0118792	0.374179	0.374179	0.422319	0.422319	0.321787	baseline
narJ..narW..nitrate.reductase.molybdenum.cofactor.assembly.chaperone.NarJ.NarW	KO	17.051	5.76111	2.95967	0.011928	0.373785	0.373785	0.421955	0.421955	0.321787	baseline
mdaB..modulator.of.drug.activity.B	KO	16.0866	5.44224	2.95587	0.0120125	0.373106	0.373106	0.421329	0.421329	0.321962	baseline
metX..homoserine.O.acetyltransferase.O.succinyltransferase..EC.2.3.1.31.2.3.1.46.	KO	16.5173	5.59854	2.95029	0.0121378	0.372108	0.372108	0.420407	0.420407	0.321962	baseline
K06905..uncharacterized.protein	KO	35.9304	12.1791	2.95016	0.0121406	0.372085	0.372085	0.420386	0.420386	0.321962	baseline
TC.FEV.OM3..tbpA..hemR..lbpA..hpuB..bhuR..hugA..hmbR..hemoglobin.transferrin.lactoferrin.receptor.protein	KO	17.687	6.00097	2.94735	0.0122042	0.371582	0.371582	0.419922	0.419922	0.321962	baseline
ulaD..sgaH..sgbH..3.dehydro.L.gulonate.6.phosphate.decarboxylase..EC.4.1.1.85.	KO	-25.6261	8.71329	-2.94103	0.0123482	0.37045	0.37045	0.418877	0.418877	0.323971	baseline
atoE..short.chain.fatty.acids.transporter	KO	25.2456	8.62787	2.92605	0.0126967	0.367759	0.367759	0.416393	0.416393	0.331294	baseline
Beta.lysine.5.6.aminomutase	EC	51.9033	14.6272	3.5484	0.00400843	0.471354	0.471354	0.512019	0.512019	0.33849	baseline
mdtI..spermidine.export.protein.MdtI	KO	16.8143	5.78756	2.90524	0.0131973	0.364005	0.364005	0.412928	0.412928	0.340632	baseline
mdtJ..spermidine.export.protein.MdtJ	KO	16.8143	5.78756	2.90524	0.0131973	0.364005	0.364005	0.412928	0.412928	0.340632	baseline
Sulfolactaldehyde.3.reductase	EC	21.443	6.34849	3.37765	0.00549194	0.444647	0.444647	0.487367	0.487367	0.362945	baseline
NADPH.quinone.reductase	EC	21.443	6.34849	3.37765	0.00549194	0.444647	0.444647	0.487367	0.487367	0.362945	baseline
X16S.rRNA..cytosine.1407..C.5...methyltransferase	EC	21.443	6.34849	3.37765	0.00549194	0.444647	0.444647	0.487367	0.487367	0.362945	baseline
X23S.rRNA..cytidine.2498..2..O..methyltransferase	EC	21.443	6.34849	3.37765	0.00549194	0.444647	0.444647	0.487367	0.487367	0.362945	baseline
Ribose.1.5.bisphosphate.phosphokinase	EC	21.443	6.34849	3.37765	0.00549194	0.444647	0.444647	0.487367	0.487367	0.362945	baseline
K09979..uncharacterized.protein	KO	16.4779	5.76328	2.85912	0.0143773	0.355625	0.355625	0.405192	0.405192	0.367566	baseline
PTS.Gam.EIID..agaD..PTS.system..galactosamine.specific.IID.component	KO	-20.9874	7.34218	-2.85847	0.0143947	0.355505	0.355505	0.405082	0.405082	0.367566	baseline
K07497..putative.transposase	KO	-76.2895	26.716	-2.85557	0.0144723	0.354976	0.354976	0.404593	0.404593	0.367581	baseline
X1.4.dihydroxy.6.naphthoate.biosynthesis.I	pathway	15.2209	4.70913	3.23222	0.00718962	0.420865	0.420865	0.465413	0.465413	0.370266	baseline
X1.4.dihydroxy.6.naphthoate.biosynthesis.II	pathway	16.1602	5.16629	3.12802	0.00872396	0.403245	0.403245	0.449149	0.449149	0.371453	baseline
superpathway.of.menaquinol.8.biosynthesis.II	pathway	14.4854	4.70982	3.07556	0.00961691	0.394196	0.394196	0.440796	0.440796	0.371453	baseline
STE24..STE24.endopeptidase..EC.3.4.24.84.	KO	15.564	5.50766	2.82588	0.0152922	0.349532	0.349532	0.399568	0.399568	0.38635	baseline
Glycogen.starch..synthase	EC	30.3833	9.16421	3.31543	0.00616209	0.434588	0.434588	0.478081	0.478081	0.390266	baseline
K07013..uncharacterized.protein	KO	17.8839	6.35194	2.8155	0.0155897	0.347619	0.347619	0.397803	0.397803	0.391299	baseline
spoVR..stage.V.sporulation.protein.R	KO	12.6671	4.50249	2.81335	0.0156519	0.347223	0.347223	0.397437	0.397437	0.391299	baseline
X.2R..sulfolactate.sulfo.lyase	EC	18.4336	5.60529	3.28861	0.00647596	0.430199	0.430199	0.474029	0.474029	0.393738	baseline
tRNA..guanosine.18..2..O..methyltransferase	EC	31.6741	9.72352	3.25747	0.00686071	0.425062	0.425062	0.469288	0.469288	0.394875	baseline
X4.phytase	EC	19.477	6.00117	3.24554	0.00701423	0.423082	0.423082	0.46746	0.46746	0.394875	baseline
gcvR..glycine.cleavage.system.transcriptional.repressor	KO	17.1303	6.13711	2.79126	0.0163063	0.343141	0.343141	0.393668	0.393668	0.405535	baseline
tetP_A..tet40..MFS.transporter..DHA3.family..tetracycline.resistance.protein	KO	-13.9762	5.03051	-2.77829	0.0167033	0.340734	0.340734	0.391447	0.391447	0.413254	baseline
puuE..4.aminobutyrate.aminotransferase..EC.2.6.1.19.	KO	17.2888	6.23895	2.77111	0.0169271	0.339399	0.339399	0.390214	0.390214	0.416633	baseline
recB..exodeoxyribonuclease.V.beta.subunit..EC.3.1.11.5.	KO	-12.1521	4.415	-2.75245	0.0175227	0.33592	0.33592	0.387003	0.387003	0.425742	baseline
ybiC..uncharacterized.oxidoreductase..EC.1.1.1...	KO	-12.1521	4.415	-2.75245	0.0175227	0.33592	0.33592	0.387003	0.387003	0.425742	baseline
tctB..putative.tricarboxylic.transport.membrane.protein	KO	26.2283	9.53355	2.75116	0.0175646	0.335679	0.335679	0.386781	0.386781	0.425742	baseline
phnD..phosphonate.transport.system.substrate.binding.protein	KO	26.3338	9.59527	2.74446	0.0177839	0.334427	0.334427	0.385625	0.385625	0.42888	baseline
K07039..uncharacterized.protein	KO	-11.3625	4.16592	-2.7275	0.0183512	0.33125	0.33125	0.382692	0.382692	0.438726	baseline
chvB..cgs..ndvB..cyclic.beta.1.2.glucan.synthetase..EC.2.4.1...	KO	14.4515	5.30638	2.72343	0.0184901	0.330486	0.330486	0.381987	0.381987	0.438726	baseline
macB..macrolide.transport.system.ATP.binding.permease.protein..EC.3.6.3...	KO	29.7727	10.9394	2.72161	0.0185525	0.330144	0.330144	0.381671	0.381671	0.438726	baseline
cmoA..tRNA..cmo5U34..methyltransferase..EC.2.1.1...	KO	18.3354	6.7375	2.7214	0.0185597	0.330104	0.330104	0.381635	0.381635	0.438726	baseline
nikE..nickel.transport.system.ATP.binding.protein..EC.3.6.3.24.	KO	17.05	6.27585	2.71676	0.0187196	0.329233	0.329233	0.380831	0.380831	0.440326	baseline
acpD..azoR..FMN.dependent.NADH.azoreductase..EC.1.7.1.17.	KO	76.528	28.2341	2.71048	0.0189386	0.32805	0.32805	0.379739	0.379739	0.443294	baseline
NRT..narK..nrtP..nasA..MFS.transporter..NNP.family..nitrate.nitrite.transporter	KO	34.5478	12.7824	2.70277	0.0192106	0.326598	0.326598	0.378398	0.378398	0.447467	baseline
Cysteate.synthase	EC	30.0742	9.60217	3.13202	0.00865935	0.40393	0.40393	0.449782	0.449782	0.447853	baseline
Futalosine.hydrolase	EC	14.8391	4.77937	3.10481	0.00910817	0.399257	0.399257	0.445468	0.445468	0.447853	baseline
Protein.L.isoaspartate.D.aspartate..O.methyltransferase	EC	15.3474	5.00674	3.06534	0.00980128	0.392419	0.392419	0.439156	0.439156	0.447853	baseline
X4.hydroxybenzoate.polyprenyltransferase	EC	25.4128	8.29561	3.0634	0.00983668	0.392081	0.392081	0.438844	0.438844	0.447853	baseline
D.alanine..D.serine.ligase	EC	32.7328	10.7149	3.05489	0.00999354	0.390596	0.390596	0.437474	0.437474	0.447853	baseline
Cyclic.dehypoxanthinyl.futalosine.synthase	EC	15.2506	4.99433	3.05358	0.0100178	0.390369	0.390369	0.437264	0.437264	0.447853	baseline
Chorismate.dehydratase	EC	15.2506	4.99433	3.05358	0.0100178	0.390369	0.390369	0.437264	0.437264	0.447853	baseline
phnC..phosphonate.transport.system.ATP.binding.protein..EC.3.6.3.28.	KO	26.2322	9.75366	2.68947	0.019689	0.324088	0.324088	0.376081	0.376081	0.456383	baseline
Aminodeoxyfutalosine.synthase	EC	14.917	4.93787	3.02094	0.0106443	0.384647	0.384647	0.431982	0.431982	0.462265	baseline
nifV..homocitrate.synthase.NifV..EC.2.3.3.14.	KO	20.1826	7.54051	2.67655	0.020165	0.321642	0.321642	0.373824	0.373824	0.465159	baseline
phnE..phosphonate.transport.system.permease.protein	KO	25.6483	9.60801	2.66947	0.0204306	0.3203	0.3203	0.372585	0.372585	0.469021	baseline
Acetyl.CoA.C.acyltransferase	EC	21.7075	7.30284	2.97247	0.0116475	0.376068	0.376068	0.424063	0.424063	0.482038	baseline
ATP.diphosphatase	EC	19.1074	6.4367	2.9685	0.0117338	0.37536	0.37536	0.42341	0.42341	0.482038	baseline
PTS.Gam.EIIC..agaC..PTS.system..galactosamine.specific.IIC.component	KO	-21.0555	8.12446	-2.59162	0.0235875	0.305425	0.305425	0.358854	0.358854	0.538585	baseline
vanXY..zinc.D.Ala.D.Ala.dipeptidase.carboxypeptidase..EC.3.4.13.22.3.4.17.14.	KO	23.8953	9.22833	2.58935	0.0236864	0.304988	0.304988	0.35845	0.35845	0.538585	baseline
PTER..php..phosphotriesterase.related.protein	KO	-39.0423	15.1084	-2.58415	0.0239143	0.303988	0.303988	0.357527	0.357527	0.541188	baseline
K06994..putative.drug.exporter.of.the.RND.superfamily	KO	14.3647	5.60009	2.56508	0.0247691	0.300308	0.300308	0.354131	0.354131	0.557889	baseline
AKR7..aflatoxin.B1.aldehyde.reductase	KO	12.9526	5.06262	2.55847	0.025072	0.299032	0.299032	0.352952	0.352952	0.562059	baseline
tyrR..transcriptional.regulator.of.aroF..aroG..tyrA.and.aromatic.amino.acid.transport	KO	-20.677	3.85852	-5.35881	0.000171141	0.680722	0.680722	0.705282	0.705282	0.565043	dose1
lolB..outer.membrane.lipoprotein.LolB	KO	-21.2057	4.10888	-5.16094	0.000236667	0.66352	0.66352	0.689403	0.689403	0.565043	dose1
Homoserine.O.acetyltransferase	EC	16.0986	5.62511	2.86192	0.0143027	0.356136	0.356136	0.405664	0.405664	0.572107	baseline
superpathway.of.L.methionine.biosynthesis..by.sulfhydrylation.	pathway	13.6719	4.91895	2.77944	0.0166676	0.340948	0.340948	0.391644	0.391644	0.572254	baseline
ynfM..MFS.transporter..YNFM.family..putative.membrane.transport.protein	KO	20.7632	8.15644	2.54563	0.0256714	0.296545	0.296545	0.350657	0.350657	0.572808	baseline
Ste24.endopeptidase	EC	15.7779	5.56134	2.83707	0.014978	0.351587	0.351587	0.401465	0.401465	0.583758	baseline
tll..dTDP.6.deoxy.L.talose.4.dehydrogenase..NAD....EC.1.1.1.339.	KO	-12.7442	5.0689	-2.51419	0.0271978	0.290438	0.290438	0.345019	0.345019	0.603064	baseline
E4.1.1.32..pckA..PCK..phosphoenolpyruvate.carboxykinase..GTP...EC.4.1.1.32.	KO	16.7477	6.66563	2.51255	0.0272799	0.290118	0.290118	0.344724	0.344724	0.603064	baseline
lhr..ATP.dependent.helicase.Lhr.and.Lhr.like.helicase..EC.3.6.4...	KO	-61.2334	24.4384	-2.50562	0.0276292	0.288767	0.288767	0.343477	0.343477	0.60797	baseline
ssuC..sulfonate.transport.system.permease.protein	KO	-36.5029	14.637	-2.49387	0.0282309	0.286475	0.286475	0.341361	0.341361	0.618361	baseline
PTS.Fru2.EIIA..PTS.system..fructose.specific.IIA.like.component..EC.2.7.1...	KO	-17.3754	7.038	-2.4688	0.0295583	0.281569	0.281569	0.336833	0.336833	0.64448	baseline
ihfA..himA..integration.host.factor.subunit.alpha	KO	22.1489	9.01477	2.45696	0.0302061	0.279245	0.279245	0.334688	0.334688	0.654599	baseline
acuB..acetoin.utilization.protein.AcuB	KO	22.7555	9.2678	2.45532	0.0302966	0.278924	0.278924	0.334392	0.334392	0.654599	baseline
waaQ..rfaQ..heptosyltransferase.III..EC.2.4.....	KO	-15.7321	3.36772	-4.67144	0.000540154	0.615639	0.615639	0.645205	0.645205	0.663352	dose2
bisC..biotin.methionine.sulfoxide.reductase..EC.1.......	KO	-15.7321	3.36772	-4.67144	0.000540154	0.615639	0.615639	0.645205	0.645205	0.663352	dose2
traG..conjugal.transfer.mating.pair.stabilization.protein.TraG	KO	-15.7321	3.36772	-4.67144	0.000540154	0.615639	0.615639	0.645205	0.645205	0.663352	dose2
K09131..uncharacterized.protein	KO	-21.3573	4.64744	-4.59549	0.000615708	0.607471	0.607471	0.637665	0.637665	0.663352	dose2
tyrR..transcriptional.regulator.of.aroF..aroG..tyrA.and.aromatic.amino.acid.transport	KO	-16.3763	3.7367	-4.38256	0.00089229	0.583424	0.583424	0.615468	0.615468	0.663352	dose2
lolB..outer.membrane.lipoprotein.LolB	KO	-16.4114	3.75287	-4.37303	0.000907337	0.582308	0.582308	0.614438	0.614438	0.663352	dose2
ynfE..Tat.targeted.selenate.reductase.subunit.YnfE..EC.1.97.1.9.	KO	-28.8621	6.68827	-4.31533	0.00100435	0.57547	0.57547	0.608126	0.608126	0.663352	dose2
virB10..lvhB10..type.IV.secretion.system.protein.VirB10	KO	14.8019	3.6956	4.00528	0.00174504	0.536414	0.536414	0.572075	0.572075	0.663352	dose2
virB11..lvhB11..type.IV.secretion.system.protein.VirB11	KO	14.8019	3.6956	4.00528	0.00174504	0.536414	0.536414	0.572075	0.572075	0.663352	dose2
virB4..lvhB4..type.IV.secretion.system.protein.VirB4	KO	14.8019	3.6956	4.00528	0.00174504	0.536414	0.536414	0.572075	0.572075	0.663352	dose2
virB5..lvhB5..type.IV.secretion.system.protein.VirB5	KO	14.8019	3.6956	4.00528	0.00174504	0.536414	0.536414	0.572075	0.572075	0.663352	dose2
virB9..lvhB9..type.IV.secretion.system.protein.VirB9	KO	14.8019	3.6956	4.00528	0.00174504	0.536414	0.536414	0.572075	0.572075	0.663352	dose2
TC.DME..drug.metabolite.transporter..DME.family	KO	13.7427	3.55465	3.86612	0.00224361	0.517569	0.517569	0.554679	0.554679	0.663352	dose2
fimD..fimC..mrkC..htrE..cssD..outer.membrane.usher.protein	KO	-12.3054	3.23989	-3.79809	0.00253862	0.508051	0.508051	0.545893	0.545893	0.663352	dose2
phnA..protein.PhnA	KO	-26.9256	7.1894	-3.74518	0.00279544	0.500506	0.500506	0.538929	0.538929	0.663352	dose2
sucD..succinate.semialdehyde.dehydrogenase..EC.1.2.1.76.	KO	36.9178	9.89287	3.73176	0.00286474	0.498573	0.498573	0.537144	0.537144	0.663352	dose2
PTS.Dga.EIIA..dgaA..PTS.system..D.glucosaminate.specific.IIA.component..EC.2.7.1.203.	KO	-34.5563	9.56969	-3.61101	0.00357298	0.480818	0.480818	0.520755	0.520755	0.663352	dose2
STE24..STE24.endopeptidase..EC.3.4.24.84.	KO	16.1576	4.51236	3.58075	0.00377709	0.476266	0.476266	0.516553	0.516553	0.663352	dose2
PTS.Dga.EIIB..dgaB..PTS.system..D.glucosaminate.specific.IIB.component..EC.2.7.1.203.	KO	-24.4438	6.92397	-3.53032	0.004144	0.468588	0.468588	0.509466	0.509466	0.663352	dose2
MFS.CP..MFS.transporter..CP.family..cyanate.transporter	KO	-20.3964	5.83622	-3.4948	0.00442401	0.463113	0.463113	0.504412	0.504412	0.663352	dose2
K11312..cupin.2.domain.containing.protein	KO	18.5055	5.31906	3.47909	0.00455403	0.460671	0.460671	0.502158	0.502158	0.663352	dose2
cbiL..nickel.transport.protein	KO	16.2167	4.67372	3.46977	0.0046329	0.459219	0.459219	0.500818	0.500818	0.663352	dose2
K09740..uncharacterized.protein	KO	18.3863	5.30872	3.46342	0.0046875	0.458227	0.458227	0.499901	0.499901	0.663352	dose2
chuX..heme.iron.utilization.protein	KO	16.2044	4.68458	3.4591	0.00472499	0.457551	0.457551	0.499278	0.499278	0.663352	dose2
K16929..energy.coupling.factor.transport.system.substrate.specific.component	KO	16.2044	4.68458	3.4591	0.00472499	0.457551	0.457551	0.499278	0.499278	0.663352	dose2
uxaA2..altronate.dehydratase.large.subunit..EC.4.2.1.7.	KO	49.0683	14.3301	3.42415	0.00503983	0.45205	0.45205	0.4942	0.4942	0.663352	dose2
K09764..uncharacterized.protein	KO	21.0448	6.19458	3.39729	0.00529615	0.447786	0.447786	0.490264	0.490264	0.663352	dose2
TC.FEV.OM3..tbpA..hemR..lbpA..hpuB..bhuR..hugA..hmbR..hemoglobin.transferrin.lactoferrin.receptor.protein	KO	29.5492	8.76598	3.3709	0.00556095	0.443564	0.443564	0.486367	0.486367	0.663352	dose2
frlB..fructoselysine.6.phosphate.deglycase..EC.3.5.....	KO	-53.671	15.9685	-3.36106	0.00566306	0.441982	0.441982	0.484906	0.484906	0.663352	dose2
trpCF..indole.3.glycerol.phosphate.synthase...phosphoribosylanthranilate.isomerase..EC.4.1.1.48.5.3.1.24.	KO	-14.2309	4.25495	-3.34455	0.0058387	0.439318	0.439318	0.482447	0.482447	0.663352	dose2
echD..ech.hydrogenase.subunit.D	KO	28.9271	8.77629	3.29605	0.00638734	0.431419	0.431419	0.475156	0.475156	0.663352	dose2
uxaA1..altronate.dehydratase.small.subunit..EC.4.2.1.7.	KO	22.4353	6.81429	3.29239	0.00643076	0.430819	0.430819	0.474602	0.474602	0.663352	dose2
K07039..uncharacterized.protein	KO	-12.2508	3.77316	-3.24684	0.00699735	0.423298	0.423298	0.467659	0.467659	0.663352	dose2
ugpC..sn.glycerol.3.phosphate.transport.system.ATP.binding.protein..EC.3.6.3.20.	KO	-34.8362	10.8351	-3.21512	0.00742135	0.418006	0.418006	0.462775	0.462775	0.663352	dose2
E1.12.7.2S..ferredoxin.hydrogenase.small.subunit..EC.1.12.7.2.	KO	15.8122	5.05139	3.13028	0.00868736	0.403633	0.403633	0.449507	0.449507	0.663352	dose2
virB2..lvhB2..type.IV.secretion.system.protein.VirB2	KO	15.8122	5.05139	3.13028	0.00868736	0.403633	0.403633	0.449507	0.449507	0.663352	dose2
ybiC..uncharacterized.oxidoreductase..EC.1.1.1...	KO	-12.5427	4.01065	-3.12734	0.00873496	0.403129	0.403129	0.449042	0.449042	0.663352	dose2
napD..periplasmic.nitrate.reductase.NapD	KO	-24.5036	7.95059	-3.08199	0.00950275	0.395311	0.395311	0.441825	0.441825	0.663352	dose2
tauA..taurine.transport.system.substrate.binding.protein	KO	-12.7964	4.18324	-3.05898	0.00991788	0.39131	0.39131	0.438132	0.438132	0.663352	dose2
gltI..aatJ..glutamate.aspartate.transport.system.substrate.binding.protein	KO	-12.3707	4.05256	-3.05257	0.0100367	0.390191	0.390191	0.4371	0.4371	0.663352	dose2
gltK..aatM..glutamate.aspartate.transport.system.permease.protein	KO	-12.3707	4.05256	-3.05257	0.0100367	0.390191	0.390191	0.4371	0.4371	0.663352	dose2
gltJ..aatQ..glutamate.aspartate.transport.system.permease.protein	KO	-12.3707	4.05256	-3.05257	0.0100367	0.390191	0.390191	0.4371	0.4371	0.663352	dose2
leuE..leucine.efflux.protein	KO	-12.3707	4.05256	-3.05257	0.0100367	0.390191	0.390191	0.4371	0.4371	0.663352	dose2
fdhE..FdhE.protein	KO	-29.0404	9.65993	-3.00627	0.0109385	0.382061	0.382061	0.429595	0.429595	0.663352	dose2
pilE..type.IV.pilus.assembly.protein.PilE	KO	20.2996	6.78186	2.99322	0.0112071	0.379752	0.379752	0.427463	0.427463	0.663352	dose2
K09960..uncharacterized.protein	KO	-12.6825	4.26403	-2.97431	0.0116079	0.376395	0.376395	0.424364	0.424364	0.663352	dose2
cydD..ATP.binding.cassette..subfamily.C..bacterial.CydD	KO	-33.4356	11.318	-2.95418	0.0120502	0.372804	0.372804	0.42105	0.42105	0.663352	dose2
gntU..Gnt.I.system.low.affinity.gluconate.transporter	KO	-62.1484	21.1277	-2.94156	0.0123362	0.370544	0.370544	0.418964	0.418964	0.663352	dose2
lysP..lysine.specific.permease	KO	-12.9666	4.48433	-2.89153	0.0135376	0.361523	0.361523	0.410636	0.410636	0.663352	dose2
coaA..type.I.pantothenate.kinase..EC.2.7.1.33.	KO	-33.6483	11.7021	-2.8754	0.0139493	0.358592	0.358592	0.407931	0.407931	0.663352	dose2
recB..exodeoxyribonuclease.V.beta.subunit..EC.3.1.11.5.	KO	-12.2073	4.29094	-2.84491	0.0147617	0.353024	0.353024	0.402792	0.402792	0.663352	dose2
cuyA..L.cysteate.sulfo.lyase..EC.4.4.1.25.	KO	24.1665	8.64974	2.7939	0.0162267	0.34363	0.34363	0.39412	0.39412	0.663352	dose2
rhtB..homoserine.homoserine.lactone.efflux.protein	KO	-11.3567	4.07834	-2.78464	0.0165078	0.341913	0.341913	0.392535	0.392535	0.663352	dose2
napC..cytochrome.c.type.protein.NapC	KO	-12.0347	4.33151	-2.7784	0.0166999	0.340754	0.340754	0.391465	0.391465	0.663352	dose2
K09801..uncharacterized.protein	KO	-12.0347	4.33151	-2.7784	0.0166999	0.340754	0.340754	0.391465	0.391465	0.663352	dose2
lptC..lipopolysaccharide.export.system.protein.LptC	KO	-14.5281	5.32744	-2.72704	0.018367	0.331163	0.331163	0.382612	0.382612	0.663352	dose2
dmsC..anaerobic.dimethyl.sulfoxide.reductase.subunit.C..DMSO.reductase.anchor.subunit.	KO	-34.32	12.6203	-2.71942	0.0186278	0.329733	0.329733	0.381292	0.381292	0.663352	dose2
fwdE..fmdE..formylmethanofuran.dehydrogenase.subunit.E..EC.1.2.7.12.	KO	17.0507	6.38386	2.67091	0.0203764	0.320573	0.320573	0.372837	0.372837	0.663352	dose2
K17076..lysY..putative.lysine.transport.system.ATP.binding.protein..EC.3.6.3...	KO	52.1783	19.7475	2.64228	0.0214833	0.315127	0.315127	0.36781	0.36781	0.663352	dose2
LDHD..dld..D.lactate.dehydrogenase..cytochrome...EC.1.1.2.4.	KO	12.635	4.80605	2.62897	0.0220174	0.312587	0.312587	0.365465	0.365465	0.663352	dose2
gcvR..glycine.cleavage.system.transcriptional.repressor	KO	15.8435	6.03727	2.62428	0.0222088	0.31169	0.31169	0.364637	0.364637	0.663352	dose2
fliY..cystine.transport.system.substrate.binding.protein	KO	41.144	15.8613	2.59398	0.0234851	0.305879	0.305879	0.359273	0.359273	0.663352	dose2
pqiB..paraquat.inducible.protein.B	KO	14.981	5.77669	2.59336	0.0235118	0.30576	0.30576	0.359163	0.359163	0.663352	dose2
E3.5.1.4..amiE..amidase..EC.3.5.1.4.	KO	25.5032	9.83969	2.59187	0.0235766	0.305473	0.305473	0.358898	0.358898	0.663352	dose2
lysX1..putative.lysine.transport.system.substrate.binding.protein	KO	43.0337	16.6515	2.58438	0.0239042	0.304032	0.304032	0.357568	0.357568	0.663352	dose2
nsrR..Rrf2.family.transcriptional.regulator..nitric.oxide.sensitive.transcriptional.repressor	KO	-16.8486	6.52161	-2.5835	0.0239431	0.303862	0.303862	0.357411	0.357411	0.663352	dose2
ABC.CYST.P..cystine.transport.system.permease.protein	KO	43.5772	16.9564	2.56995	0.0245478	0.30125	0.30125	0.355	0.355	0.663352	dose2
PTS.MalGlc.EIIC..malX..PTS.system..maltose.glucose.specific.IIC.component	KO	-17.6414	6.87929	-2.56442	0.024799	0.300182	0.300182	0.354014	0.354014	0.663352	dose2
echB..ech.hydrogenase.subunit.B	KO	37.8659	14.7919	2.55991	0.0250056	0.29931	0.29931	0.35321	0.35321	0.663352	dose2
crp..CRP.FNR.family.transcriptional.regulator..cyclic.AMP.receptor.protein	KO	-60.1453	23.6388	-2.54434	0.025732	0.296296	0.296296	0.350427	0.350427	0.663352	dose2
dlgD..3.dehydro.L.gulonate.2.dehydrogenase..EC.1.1.1.130.	KO	-68.603	27.0241	-2.53858	0.0260059	0.295179	0.295179	0.349396	0.349396	0.663352	dose2
kdd..L.erythro.3.5.diaminohexanoate.dehydrogenase..EC.1.4.1.11.	KO	23.3747	9.23981	2.52978	0.02643	0.29347	0.29347	0.347819	0.347819	0.663352	dose2
K07013..uncharacterized.protein	KO	22.7622	9.02424	2.52234	0.0267937	0.292024	0.292024	0.346484	0.346484	0.663352	dose2
yydK..GntR.family.transcriptional.regulator..transcriptional.regulator.of.bglA	KO	-15.796	6.2627	-2.52224	0.0267987	0.292004	0.292004	0.346466	0.346466	0.663352	dose2
ribB..RIB3..3.4.dihydroxy.2.butanone.4.phosphate.synthase..EC.4.1.99.12.	KO	15.8929	6.40024	2.48318	0.0287898	0.284385	0.284385	0.339432	0.339432	0.663352	dose2
echA..ech.hydrogenase.subunit.A	KO	32.9011	13.2573	2.48173	0.0288662	0.284102	0.284102	0.339171	0.339171	0.663352	dose2
echC..ech.hydrogenase.subunit.C	KO	32.9011	13.2573	2.48173	0.0288662	0.284102	0.284102	0.339171	0.339171	0.663352	dose2
echE..ech.hydrogenase.subunit.E	KO	32.9011	13.2573	2.48173	0.0288662	0.284102	0.284102	0.339171	0.339171	0.663352	dose2
assT..arylsulfate.sulfotransferase..EC.2.8.2.22.	KO	-8.25749	3.33243	-2.47792	0.0290686	0.283355	0.283355	0.338482	0.338482	0.663352	dose2
tehB..tellurite.methyltransferase..EC.2.1.1.265.	KO	-27.4637	11.1134	-2.47124	0.0294268	0.282046	0.282046	0.337273	0.337273	0.663352	dose2
appA..4.phytase...acid.phosphatase..EC.3.1.3.26.3.1.3.2.	KO	15.8502	6.41616	2.47035	0.0294744	0.281873	0.281873	0.337113	0.337113	0.663352	dose2
rtcR..transcriptional.regulatory.protein.RtcR	KO	15.8502	6.41616	2.47035	0.0294744	0.281873	0.281873	0.337113	0.337113	0.663352	dose2
virB1..type.IV.secretion.system.protein.VirB1	KO	11.5738	4.70831	2.45815	0.0301401	0.27948	0.27948	0.334904	0.334904	0.663352	dose2
rpaB..two.component.system..OmpR.family..response.regulator.RpaB	KO	11.5738	4.70831	2.45815	0.0301401	0.27948	0.27948	0.334904	0.334904	0.663352	dose2
traN..conjugal.transfer.mating.pair.stabilization.protein.TraN	KO	11.5738	4.70831	2.45815	0.0301401	0.27948	0.27948	0.334904	0.334904	0.663352	dose2
trbC..conjugal.transfer.pilus.assembly.protein.TrbC	KO	11.5738	4.70831	2.45815	0.0301401	0.27948	0.27948	0.334904	0.334904	0.663352	dose2
traW..conjugal.transfer.pilus.assembly.protein.TraW	KO	11.5738	4.70831	2.45815	0.0301401	0.27948	0.27948	0.334904	0.334904	0.663352	dose2
SLC7A9..BAT1..solute.carrier.family.7..L.type.amino.acid.transporter...member.9	KO	11.5738	4.70831	2.45815	0.0301401	0.27948	0.27948	0.334904	0.334904	0.663352	dose2
dapC..N.succinyldiaminopimelate.aminotransferase..EC.2.6.1.17.	KO	11.5738	4.70831	2.45815	0.0301401	0.27948	0.27948	0.334904	0.334904	0.663352	dose2
yueD..benzil.reductase...S..benzoin.forming...EC.1.1.1.320.	KO	11.5738	4.70831	2.45815	0.0301401	0.27948	0.27948	0.334904	0.334904	0.663352	dose2
mqsA..HTH.type.transcriptional.regulator...antitoxin.MqsA	KO	13.5267	5.57486	2.42638	0.0319431	0.273228	0.273228	0.329134	0.329134	0.663352	dose2
dctQ..C4.dicarboxylate.transporter..DctQ.subunit	KO	17.3147	7.14049	2.42486	0.0320322	0.272928	0.272928	0.328856	0.328856	0.663352	dose2
lysX2..putative.lysine.transport.system.permease.protein	KO	39.9255	16.5127	2.41787	0.0324434	0.271549	0.271549	0.327584	0.327584	0.663352	dose2
PTS.Dga.EIIC..dgaC..PTS.system..D.glucosaminate.specific.IIC.component	KO	-12.3638	5.12283	-2.41348	0.0327045	0.270682	0.270682	0.326783	0.326783	0.663352	dose2
PTS.Dga.EIID..dgaD..PTS.system..D.glucosaminate.specific.IID.component	KO	-12.3638	5.12283	-2.41348	0.0327045	0.270682	0.270682	0.326783	0.326783	0.663352	dose2
cpxR..two.component.system..OmpR.family..response.regulator.CpxR	KO	-21.087	8.74386	-2.41164	0.0328145	0.270319	0.270319	0.326448	0.326448	0.663352	dose2
macA..membrane.fusion.protein..macrolide.specific.efflux.system	KO	-28.4902	11.8264	-2.40904	0.0329707	0.269804	0.269804	0.325973	0.325973	0.663352	dose2
mmsA..iolA..ALDH6A1..malonate.semialdehyde.dehydrogenase..acetylating....methylmalonate.semialdehyde.dehydrogenase..EC.1.2.1.18.1.2.1.27.	KO	33.1718	13.7945	2.4047	0.0332324	0.268948	0.268948	0.325183	0.325183	0.663352	dose2
cydC..ATP.binding.cassette..subfamily.C..bacterial.CydC	KO	-28.7068	11.9792	-2.39639	0.0337402	0.267303	0.267303	0.323664	0.323664	0.663352	dose2
spoVS..stage.V.sporulation.protein.S	KO	36.3909	15.2404	2.3878	0.0342726	0.265602	0.265602	0.322094	0.322094	0.663352	dose2
tctA..putative.tricarboxylic.transport.membrane.protein	KO	49.6136	20.7801	2.38755	0.0342879	0.265553	0.265553	0.322049	0.322049	0.663352	dose2
yufL..malK..two.component.system..CitB.family..sensor.histidine.kinase.MalK..EC.2.7.13.3.	KO	30.7154	12.9746	2.36734	0.035573	0.261545	0.261545	0.318349	0.318349	0.663352	dose2
E4.1.1.32..pckA..PCK..phosphoenolpyruvate.carboxykinase..GTP...EC.4.1.1.32.	KO	28.257	11.9546	2.36369	0.03581	0.26082	0.26082	0.31768	0.31768	0.663352	dose2
K07118..uncharacterized.protein	KO	26.3443	11.1882	2.35466	0.0364029	0.259024	0.259024	0.316022	0.316022	0.663352	dose2
cheX..chemotaxis.protein.CheX	KO	22.0819	9.40412	2.34811	0.0368389	0.257721	0.257721	0.314819	0.314819	0.663352	dose2
mprF..fmtC..phosphatidylglycerol.lysyltransferase..EC.2.3.2.3.	KO	34.2516	14.6472	2.33844	0.0374915	0.255796	0.255796	0.313042	0.313042	0.663352	dose2
GSR..gor..glutathione.reductase..NADPH...EC.1.8.1.7.	KO	-28.4425	12.2358	-2.32452	0.0384505	0.25302	0.25302	0.31048	0.31048	0.663352	dose2
MuB..ATP.dependent.target.DNA.activator..EC.3.6.1.3.	KO	16.9118	7.28787	2.32054	0.0387293	0.252225	0.252225	0.309746	0.309746	0.663352	dose2
K15534..beta.D.galactosyl..1..4..L.rhamnose.phosphorylase..EC.2.4.1.247.	KO	22.602	9.77087	2.3132	0.0392481	0.250759	0.250759	0.308393	0.308393	0.663352	dose2
ompU..outer.membrane.protein.OmpU	KO	-10.5213	4.57399	-2.30025	0.040179	0.248171	0.248171	0.306004	0.306004	0.663352	dose2
rpaA..two.component.system..OmpR.family..response.regulator.RpaA	KO	-10.5213	4.57399	-2.30025	0.040179	0.248171	0.248171	0.306004	0.306004	0.663352	dose2
traV..conjugal.transfer.pilus.assembly.protein.TraV	KO	-10.5213	4.57399	-2.30025	0.040179	0.248171	0.248171	0.306004	0.306004	0.663352	dose2
traL..conjugal.transfer.pilus.assembly.protein.TraL	KO	-10.5213	4.57399	-2.30025	0.040179	0.248171	0.248171	0.306004	0.306004	0.663352	dose2
imuA..protein.ImuA	KO	-10.5213	4.57399	-2.30025	0.040179	0.248171	0.248171	0.306004	0.306004	0.663352	dose2
fccB..sulfide.dehydrogenase..flavocytochrome.c..flavoprotein.chain..EC.1.8.2.3.	KO	-10.5213	4.57399	-2.30025	0.040179	0.248171	0.248171	0.306004	0.306004	0.663352	dose2
fccA..cytochrome.subunit.of.sulfide.dehydrogenase	KO	-10.5213	4.57399	-2.30025	0.040179	0.248171	0.248171	0.306004	0.306004	0.663352	dose2
mtiP..5..methylthioinosine.phosphorylase..EC.2.4.2.44.	KO	-10.5213	4.57399	-2.30025	0.040179	0.248171	0.248171	0.306004	0.306004	0.663352	dose2
virB8..lvhB8..type.IV.secretion.system.protein.VirB8	KO	10.0331	4.36395	2.29909	0.0402638	0.247938	0.247938	0.305789	0.305789	0.663352	dose2
spsF..spore.coat.polysaccharide.biosynthesis.protein.SpsF	KO	18.6392	8.13704	2.29066	0.0408829	0.24625	0.24625	0.304231	0.304231	0.663352	dose2
K09705..uncharacterized.protein	KO	25.7053	11.2266	2.28969	0.0409547	0.246056	0.246056	0.304052	0.304052	0.663352	dose2
tauB..taurine.transport.system.ATP.binding.protein..EC.3.6.3.36.	KO	-23.9639	10.4681	-2.28922	0.0409894	0.245962	0.245962	0.303965	0.303965	0.663352	dose2
baiCD..NAD..dependent.7alpha.hydroxy.3.oxo.bile.acid.CoA.ester.4.dehydrogenase	KO	20.9231	9.14486	2.28796	0.041083	0.24571	0.24571	0.303732	0.303732	0.663352	dose2
hndD..NADP.reducing.hydrogenase.subunit.HndD..EC.1.12.1.3.	KO	36.8033	16.0898	2.28737	0.0411269	0.245592	0.245592	0.303623	0.303623	0.663352	dose2
norQ..nitric.oxide.reductase.NorQ.protein	KO	15.2458	6.68231	2.28151	0.0415645	0.244419	0.244419	0.302541	0.302541	0.663352	dose2
K09859..uncharacterized.protein	KO	15.2458	6.68231	2.28151	0.0415645	0.244419	0.244419	0.302541	0.302541	0.663352	dose2
K13819..NifU.like.protein	KO	13.3542	5.85865	2.2794	0.0417232	0.243996	0.243996	0.30215	0.30215	0.663352	dose2
suyA...2R..sulfolactate.sulfo.lyase.subunit.alpha..EC.4.4.1.24.	KO	13.3542	5.85865	2.2794	0.0417232	0.243996	0.243996	0.30215	0.30215	0.663352	dose2
arcA..arginine.deiminase..EC.3.5.3.6.	KO	17.8854	7.85444	2.2771	0.041897	0.243535	0.243535	0.301725	0.301725	0.663352	dose2
ptlE..type.IV.secretion.system.protein.PtlE	KO	10.7073	4.70534	2.27555	0.0420146	0.243224	0.243224	0.301438	0.301438	0.663352	dose2
fsr..MFS.transporter..FSR.family..fosmidomycin.resistance.protein	KO	57.6139	25.4324	2.26538	0.0427936	0.241183	0.241183	0.299554	0.299554	0.663352	dose2
POMT..pmt..dolichyl.phosphate.mannose.protein.mannosyltransferase..EC.2.4.1.109.	KO	19.0055	8.41929	2.25738	0.0434156	0.239578	0.239578	0.298072	0.298072	0.663352	dose2
GALC..galactosylceramidase..EC.3.2.1.46.	KO	19.0055	8.41929	2.25738	0.0434156	0.239578	0.239578	0.298072	0.298072	0.663352	dose2
rgpA_B..gingipain.R..EC.3.4.22.37.	KO	19.0055	8.41929	2.25738	0.0434156	0.239578	0.239578	0.298072	0.298072	0.663352	dose2
pglJ..N.acetylgalactosamine.N.N..diacetylbacillosaminyl.diphospho.undecaprenol.4.alpha.N.acetylgalactosaminyltransferase..EC.2.4.1.291.	KO	19.0055	8.41929	2.25738	0.0434156	0.239578	0.239578	0.298072	0.298072	0.663352	dose2
slcC...S..sulfolactate.dehydrogenase..EC.1.1.1.310.	KO	13.533	6.02396	2.24652	0.044274	0.237396	0.237396	0.296058	0.296058	0.663352	dose2
glvA..maltose.6..phosphate.glucosidase..EC.3.2.1.122.	KO	-46.7431	20.8465	-2.24225	0.0446159	0.236537	0.236537	0.295265	0.295265	0.663352	dose2
PTER..php..phosphotriesterase.related.protein	KO	-37.5617	16.7804	-2.23842	0.0449248	0.235767	0.235767	0.294554	0.294554	0.663352	dose2
K09124..uncharacterized.protein	KO	13.4599	6.0137	2.23821	0.0449417	0.235725	0.235725	0.294515	0.294515	0.663352	dose2
queF..7.cyano.7.deazaguanine.reductase..EC.1.7.1.13.	KO	-20.8291	9.3148	-2.23613	0.0451101	0.235307	0.235307	0.29413	0.29413	0.663352	dose2
K09924..uncharacterized.protein	KO	19.0076	8.51217	2.23299	0.0453659	0.234675	0.234675	0.293546	0.293546	0.663352	dose2
vat..virginiamycin.A.acetyltransferase..EC.2.3.1...	KO	55.0361	24.6653	2.23132	0.0455029	0.234338	0.234338	0.293235	0.293235	0.663352	dose2
nifK..nitrogenase.molybdenum.iron.protein.beta.chain..EC.1.18.6.1.	KO	40.0137	18.0164	2.22096	0.0463584	0.232253	0.232253	0.29131	0.29131	0.663352	dose2
IAL..isopenicillin.N.N.acyltransferase.like.protein	KO	10.604	4.79004	2.21377	0.0469617	0.230804	0.230804	0.289973	0.289973	0.663352	dose2
sauS..sulfoacetaldehyde.dehydrogenase..EC.1.2.1.81.	KO	16.3299	7.39406	2.20851	0.0474069	0.229745	0.229745	0.288995	0.288995	0.663352	dose2
argA..amino.acid.N.acetyltransferase..EC.2.3.1.1.	KO	12.4021	5.62574	2.20453	0.047747	0.228942	0.228942	0.288254	0.288254	0.663352	dose2
mgrA..MarR.family.transcriptional.regulator..multiple.gene.regulator.MgrA	KO	10.188	4.63101	2.19996	0.0481401	0.228021	0.228021	0.287404	0.287404	0.663352	dose2
idnD..L.idonate.5.dehydrogenase..EC.1.1.1.264.	KO	13.4614	6.12895	2.19636	0.0484523	0.227294	0.227294	0.286733	0.286733	0.663352	dose2
hydB...NiFe..hydrogenase.large.subunit..EC.1.12.2.1.	KO	13.4614	6.12895	2.19636	0.0484523	0.227294	0.227294	0.286733	0.286733	0.663352	dose2
virB3..lvhB3..type.IV.secretion.system.protein.VirB3	KO	13.4614	6.12895	2.19636	0.0484523	0.227294	0.227294	0.286733	0.286733	0.663352	dose2
yscC..sctC..ssaC..type.III.secretion.protein.C	KO	13.4614	6.12895	2.19636	0.0484523	0.227294	0.227294	0.286733	0.286733	0.663352	dose2
yscD..sctD..ssaD..type.III.secretion.protein.D	KO	13.4614	6.12895	2.19636	0.0484523	0.227294	0.227294	0.286733	0.286733	0.663352	dose2
yscL..sctL..type.III.secretion.protein.L	KO	13.4614	6.12895	2.19636	0.0484523	0.227294	0.227294	0.286733	0.286733	0.663352	dose2
yscN..sctN..hrcN..ssaN..ATP.synthase.in.type.III.secretion.protein.N..EC.3.6.3.14.	KO	13.4614	6.12895	2.19636	0.0484523	0.227294	0.227294	0.286733	0.286733	0.663352	dose2
yscV..sctV..hrcV..ssaV..invA..type.III.secretion.protein.V	KO	13.4614	6.12895	2.19636	0.0484523	0.227294	0.227294	0.286733	0.286733	0.663352	dose2
tpa..taurine.pyruvate.aminotransferase..EC.2.6.1.77.	KO	13.4614	6.12895	2.19636	0.0484523	0.227294	0.227294	0.286733	0.286733	0.663352	dose2
yscO..sctO..type.III.secretion.protein.O	KO	13.4614	6.12895	2.19636	0.0484523	0.227294	0.227294	0.286733	0.286733	0.663352	dose2
yscW..sctW..type.III.secretion.protein.W	KO	13.4614	6.12895	2.19636	0.0484523	0.227294	0.227294	0.286733	0.286733	0.663352	dose2
yscX..sctX..type.III.secretion.protein.X	KO	13.4614	6.12895	2.19636	0.0484523	0.227294	0.227294	0.286733	0.286733	0.663352	dose2
E1.1.99.3A..gluconate.2.dehydrogenase.alpha.chain..EC.1.1.99.3.	KO	13.4614	6.12895	2.19636	0.0484523	0.227294	0.227294	0.286733	0.286733	0.663352	dose2
E1.1.99.3G..gluconate.2.dehydrogenase.gamma.chain..EC.1.1.99.3.	KO	13.4614	6.12895	2.19636	0.0484523	0.227294	0.227294	0.286733	0.286733	0.663352	dose2
K06951..uncharacterized.protein	KO	13.4614	6.12895	2.19636	0.0484523	0.227294	0.227294	0.286733	0.286733	0.663352	dose2
phzF..trans.2.3.dihydro.3.hydroxyanthranilate.isomerase..EC.5.3.3.17.	KO	13.4614	6.12895	2.19636	0.0484523	0.227294	0.227294	0.286733	0.286733	0.663352	dose2
K07096..uncharacterized.protein	KO	13.4614	6.12895	2.19636	0.0484523	0.227294	0.227294	0.286733	0.286733	0.663352	dose2
K07168..CBS.domain.containing.membrane.protein	KO	13.4614	6.12895	2.19636	0.0484523	0.227294	0.227294	0.286733	0.286733	0.663352	dose2
kpsC..lipA..capsular.polysaccharide.export.protein	KO	13.4614	6.12895	2.19636	0.0484523	0.227294	0.227294	0.286733	0.286733	0.663352	dose2
trbL..type.IV.secretion.system.protein.TrbL	KO	13.4614	6.12895	2.19636	0.0484523	0.227294	0.227294	0.286733	0.286733	0.663352	dose2
K07396..putative.protein.disulfide.isomerase	KO	13.4614	6.12895	2.19636	0.0484523	0.227294	0.227294	0.286733	0.286733	0.663352	dose2
CYC..cytochrome.c	KO	13.4614	6.12895	2.19636	0.0484523	0.227294	0.227294	0.286733	0.286733	0.663352	dose2
ABC.2.CPSE.P..capsular.polysaccharide.transport.system.permease.protein	KO	13.4614	6.12895	2.19636	0.0484523	0.227294	0.227294	0.286733	0.286733	0.663352	dose2
ABC.2.CPSE.A..capsular.polysaccharide.transport.system.ATP.binding.protein..EC.3.6.3.38.	KO	13.4614	6.12895	2.19636	0.0484523	0.227294	0.227294	0.286733	0.286733	0.663352	dose2
K09795..uncharacterized.protein	KO	13.4614	6.12895	2.19636	0.0484523	0.227294	0.227294	0.286733	0.286733	0.663352	dose2
K09982..uncharacterized.protein	KO	13.4614	6.12895	2.19636	0.0484523	0.227294	0.227294	0.286733	0.286733	0.663352	dose2
aotJ..arginine.ornithine.transport.system.substrate.binding.protein	KO	13.4614	6.12895	2.19636	0.0484523	0.227294	0.227294	0.286733	0.286733	0.663352	dose2
ABC.2.CPSE.P1..capsular.polysaccharide.transport.system.permease.protein	KO	13.4614	6.12895	2.19636	0.0484523	0.227294	0.227294	0.286733	0.286733	0.663352	dose2
dsrA..dissimilatory.sulfite.reductase.alpha.subunit..EC.1.8.99.5.	KO	13.4614	6.12895	2.19636	0.0484523	0.227294	0.227294	0.286733	0.286733	0.663352	dose2
dsrB..dissimilatory.sulfite.reductase.beta.subunit..EC.1.8.99.5.	KO	13.4614	6.12895	2.19636	0.0484523	0.227294	0.227294	0.286733	0.286733	0.663352	dose2
algB..two.component.system..NtrC.family..response.regulator.AlgB	KO	13.4614	6.12895	2.19636	0.0484523	0.227294	0.227294	0.286733	0.286733	0.663352	dose2
impA..type.VI.secretion.system.protein.ImpA	KO	13.4614	6.12895	2.19636	0.0484523	0.227294	0.227294	0.286733	0.286733	0.663352	dose2
ppkA..serine.threonine.protein.kinase.PpkA..EC.2.7.11.1.	KO	13.4614	6.12895	2.19636	0.0484523	0.227294	0.227294	0.286733	0.286733	0.663352	dose2
lapB..ATP.binding.cassette..subfamily.C..bacterial.LapB	KO	13.4614	6.12895	2.19636	0.0484523	0.227294	0.227294	0.286733	0.286733	0.663352	dose2
lapC..membrane.fusion.protein..adhesin.transport.system	KO	13.4614	6.12895	2.19636	0.0484523	0.227294	0.227294	0.286733	0.286733	0.663352	dose2
ntrY..two.component.system..NtrC.family..nitrogen.regulation.sensor.histidine.kinase.NtrY..EC.2.7.13.3.	KO	13.4614	6.12895	2.19636	0.0484523	0.227294	0.227294	0.286733	0.286733	0.663352	dose2
pksJ..polyketide.synthase.PksJ	KO	13.4614	6.12895	2.19636	0.0484523	0.227294	0.227294	0.286733	0.286733	0.663352	dose2
dsdC..LysR.family.transcriptional.regulator..D.serine.deaminase.activator	KO	13.4614	6.12895	2.19636	0.0484523	0.227294	0.227294	0.286733	0.286733	0.663352	dose2
mttC..trimethylamine.corrinoid.protein	KO	13.4614	6.12895	2.19636	0.0484523	0.227294	0.227294	0.286733	0.286733	0.663352	dose2
echF..ech.hydrogenase.subunit.F	KO	13.4614	6.12895	2.19636	0.0484523	0.227294	0.227294	0.286733	0.286733	0.663352	dose2
mtmB..methylamine...corrinoid.protein.Co.methyltransferase..EC.2.1.1.248.	KO	13.4614	6.12895	2.19636	0.0484523	0.227294	0.227294	0.286733	0.286733	0.663352	dose2
pylB..methylornithine.synthase..EC.5.4.99.58.	KO	13.4614	6.12895	2.19636	0.0484523	0.227294	0.227294	0.286733	0.286733	0.663352	dose2
pylC..pyrrolysine.biosynthesis.protein.PylC	KO	13.4614	6.12895	2.19636	0.0484523	0.227294	0.227294	0.286733	0.286733	0.663352	dose2
pylD..pyrrolysine.biosynthesis.protein.PylD	KO	13.4614	6.12895	2.19636	0.0484523	0.227294	0.227294	0.286733	0.286733	0.663352	dose2
comC...2R..3.sulfolactate.dehydrogenase..NADP....EC.1.1.1.338.	KO	13.4614	6.12895	2.19636	0.0484523	0.227294	0.227294	0.286733	0.286733	0.663352	dose2
suyB...2R..sulfolactate.sulfo.lyase.subunit.beta..EC.4.4.1.24.	KO	13.4614	6.12895	2.19636	0.0484523	0.227294	0.227294	0.286733	0.286733	0.663352	dose2
hmfG..2.5.furandicarboxylate.decarboxylase.2	KO	13.4614	6.12895	2.19636	0.0484523	0.227294	0.227294	0.286733	0.286733	0.663352	dose2
hydA...NiFe..hydrogenase.small.subunit..EC.1.12.2.1.	KO	13.4614	6.12895	2.19636	0.0484523	0.227294	0.227294	0.286733	0.286733	0.663352	dose2
csy2..CRISPR.associated.protein.Csy2	KO	13.4614	6.12895	2.19636	0.0484523	0.227294	0.227294	0.286733	0.286733	0.663352	dose2
csy3..CRISPR.associated.protein.Csy3	KO	13.4614	6.12895	2.19636	0.0484523	0.227294	0.227294	0.286733	0.286733	0.663352	dose2
bacC..dihydroanticapsin.dehydrogenase..EC.1.1.1.385.	KO	13.4614	6.12895	2.19636	0.0484523	0.227294	0.227294	0.286733	0.286733	0.663352	dose2
kdnB..3.deoxy.alpha.D.manno.octulosonate.8.oxidase..EC.1.1.3.48.	KO	13.4614	6.12895	2.19636	0.0484523	0.227294	0.227294	0.286733	0.286733	0.663352	dose2
K07318..adenine.specific.DNA.methyltransferase..EC.2.1.1.72.	KO	14.1612	6.45006	2.19552	0.048525	0.227125	0.227125	0.286577	0.286577	0.663352	dose2
hofQ..protein.transport.protein.HofQ	KO	-40.4895	18.4903	-2.18977	0.0490283	0.225964	0.225964	0.285505	0.285505	0.663352	dose2
K06908..uncharacterized.protein	KO	-23.862	10.9421	-2.18075	0.0498267	0.224144	0.224144	0.283825	0.283825	0.663352	dose2
yvaK..carboxylesterase..EC.3.1.1.1.	KO	10.9445	5.01973	2.1803	0.0498669	0.224053	0.224053	0.283741	0.283741	0.663352	dose2
E1.2.1.10..acetaldehyde.dehydrogenase..acetylating...EC.1.2.1.10.	KO	25.2828	11.6019	2.1792	0.0499656	0.22383	0.22383	0.283535	0.283535	0.663352	dose2
K16881..mannose.1.phosphate.guanylyltransferase...phosphomannomutase..EC.2.7.7.13.5.4.2.8.	KO	19.5461	8.05819	2.42562	0.0319874	0.273078	0.273078	0.328995	0.328995	0.688018	baseline
cwlK..peptidoglycan.LD.endopeptidase.CwlK..EC.3.4.....	KO	18.2006	7.51616	2.42152	0.0322277	0.27227	0.27227	0.328249	0.328249	0.690078	baseline
pilE..type.IV.pilus.assembly.protein.PilE	KO	25.049	10.4007	2.4084	0.0330092	0.269678	0.269678	0.325857	0.325857	0.703655	baseline
tarJ..ribitol.5.phosphate.2.dehydrogenase..NADP....EC.1.1.1.405.	KO	15.8059	6.58214	2.40132	0.0334379	0.26828	0.26828	0.324566	0.324566	0.709181	baseline
nikD..nickel.transport.system.ATP.binding.protein..EC.3.6.3.24.	KO	15.3298	6.38944	2.39923	0.0335656	0.267866	0.267866	0.324184	0.324184	0.709181	baseline
nifK..nitrogenase.molybdenum.iron.protein.beta.chain..EC.1.18.6.1.	KO	23.3444	9.73976	2.39681	0.0337139	0.267388	0.267388	0.323742	0.323742	0.709181	baseline
dcd..dCTP.deaminase..EC.3.5.4.13.	KO	-50.0907	20.9373	-2.39241	0.0339855	0.266516	0.266516	0.322938	0.322938	0.711759	baseline
pduC..propanediol.dehydratase.large.subunit..EC.4.2.1.28.	KO	24.217	10.1964	2.37505	0.0350774	0.263075	0.263075	0.319762	0.319762	0.72839	baseline
higB..mRNA.interferase.HigB..EC.3.1.....	KO	12.5283	5.2752	2.37494	0.0350847	0.263052	0.263052	0.31974	0.31974	0.72839	baseline
X3.dehydro.L.gulonate.2.dehydrogenase	EC	-87.1578	32.352	-2.69405	0.0195231	0.324952	0.324952	0.376879	0.376879	0.741879	baseline
bchE..anaerobic.magnesium.protoporphyrin.IX.monomethyl.ester.cyclase..EC.1.21.98.3.	KO	-28.2879	11.9911	-2.35907	0.0361127	0.2599	0.2599	0.316831	0.316831	0.746139	baseline
ntrX..two.component.system..NtrC.family..nitrogen.regulation.response.regulator.NtrX	KO	16.2656	6.90116	2.35694	0.0362522	0.259478	0.259478	0.316441	0.316441	0.746139	baseline
adaA..AraC.family.transcriptional.regulator..regulatory.protein.of.adaptative.response...methylphosphotriester.DNA.alkyltransferase.methyltransferase..EC.2.1.1...	KO	25.8745	11.0131	2.34942	0.0367516	0.257981	0.257981	0.315059	0.315059	0.753172	baseline
eutB..ethanolamine.ammonia.lyase.large.subunit..EC.4.3.1.7.	KO	54.4187	23.1949	2.34614	0.0369709	0.257329	0.257329	0.314457	0.314457	0.754427	baseline
kdd..L.erythro.3.5.diaminohexanoate.dehydrogenase..EC.1.4.1.11.	KO	37.6819	16.1611	2.33165	0.0379569	0.254441	0.254441	0.311791	0.311791	0.771251	baseline
pfpI..protease.I..EC.3.5.1.124.	KO	22.7577	9.85605	2.30901	0.0395471	0.249922	0.249922	0.30762	0.30762	0.774802	baseline
ABC.GGU.P..gguB..putative.multiple.sugar.transport.system.permease.protein	KO	-54.7156	23.8446	-2.29468	0.0405866	0.247055	0.247055	0.304974	0.304974	0.774802	baseline
vanT..serine.alanine.racemase..EC.5.1.1.18.5.1.1.1.	KO	15.9878	6.96801	2.29446	0.0406029	0.247011	0.247011	0.304933	0.304933	0.774802	baseline
napC..cytochrome.c.type.protein.NapC	KO	-11.1429	4.90492	-2.27177	0.0423025	0.242466	0.242466	0.300738	0.300738	0.774802	baseline
K09801..uncharacterized.protein	KO	-11.1429	4.90492	-2.27177	0.0423025	0.242466	0.242466	0.300738	0.300738	0.774802	baseline
gltI..aatJ..glutamate.aspartate.transport.system.substrate.binding.protein	KO	-11.1429	4.90492	-2.27177	0.0423025	0.242466	0.242466	0.300738	0.300738	0.774802	baseline
gltK..aatM..glutamate.aspartate.transport.system.permease.protein	KO	-11.1429	4.90492	-2.27177	0.0423025	0.242466	0.242466	0.300738	0.300738	0.774802	baseline
gltJ..aatQ..glutamate.aspartate.transport.system.permease.protein	KO	-11.1429	4.90492	-2.27177	0.0423025	0.242466	0.242466	0.300738	0.300738	0.774802	baseline
leuE..leucine.efflux.protein	KO	-11.1429	4.90492	-2.27177	0.0423025	0.242466	0.242466	0.300738	0.300738	0.774802	baseline
chrR..NQR..chromate.reductase..NAD.P.H.dehydrogenase..quinone.	KO	49.7524	22.0168	2.25974	0.0432308	0.240053	0.240053	0.29851	0.29851	0.774802	baseline
adrA..diguanylate.cyclase..EC.2.7.7.65.	KO	14.611	6.482	2.25408	0.0436744	0.238916	0.238916	0.297461	0.297461	0.774802	baseline
aguE..alpha.1.4.digalacturonate.transport.system.substrate.binding.protein	KO	16.875	7.4897	2.25309	0.0437528	0.238716	0.238716	0.297276	0.297276	0.774802	baseline
mngB..mannosylglycerate.hydrolase..EC.3.2.1.170.	KO	-12.5662	5.60827	-2.24066	0.0447441	0.236217	0.236217	0.29497	0.29497	0.774802	baseline
rlmA1..23S.rRNA..guanine745.N1..methyltransferase..EC.2.1.1.187.	KO	54.1336	24.1819	2.2386	0.04491	0.235804	0.235804	0.294588	0.294588	0.774802	baseline
sigI..RNA.polymerase.sigma.factor	KO	11.4597	5.13737	2.23066	0.0455568	0.234205	0.234205	0.293113	0.293113	0.774802	baseline
rhtB..homoserine.homoserine.lactone.efflux.protein	KO	-10.5754	4.74163	-2.23034	0.0455829	0.234141	0.234141	0.293054	0.293054	0.774802	baseline
E1.12.7.2S..ferredoxin.hydrogenase.small.subunit..EC.1.12.7.2.	KO	13.6364	6.12156	2.2276	0.0458079	0.233591	0.233591	0.292545	0.292545	0.774802	baseline
virB2..lvhB2..type.IV.secretion.system.protein.VirB2	KO	13.6364	6.12156	2.2276	0.0458079	0.233591	0.233591	0.292545	0.292545	0.774802	baseline
glpE..thiosulfate.sulfurtransferase..EC.2.8.1.1.	KO	12.204	5.5131	2.21363	0.0469731	0.230776	0.230776	0.289948	0.289948	0.774802	baseline
ynfH..Tat.targeted.selenate.reductase.subunit.YnfH	KO	23.2861	10.5224	2.21301	0.0470259	0.230651	0.230651	0.289831	0.289831	0.774802	baseline
gudP..MFS.transporter..ACS.family..glucarate.transporter	KO	-13.8645	6.26944	-2.21144	0.047158	0.230336	0.230336	0.289541	0.289541	0.774802	baseline
moaB..molybdopterin.adenylyltransferase..EC.2.7.7.75.	KO	-13.8645	6.26944	-2.21144	0.047158	0.230336	0.230336	0.289541	0.289541	0.774802	baseline
fixX..ferredoxin.like.protein	KO	-13.8645	6.26944	-2.21144	0.047158	0.230336	0.230336	0.289541	0.289541	0.774802	baseline
TC.SMR3..small.multidrug.resistance.family.3.protein	KO	-13.8645	6.26944	-2.21144	0.047158	0.230336	0.230336	0.289541	0.289541	0.774802	baseline
virK..uncharacterized.protein	KO	-13.8645	6.26944	-2.21144	0.047158	0.230336	0.230336	0.289541	0.289541	0.774802	baseline
E4.1.3.4..HMGCL..hmgL..hydroxymethylglutaryl.CoA.lyase..EC.4.1.3.4.	KO	22.4658	10.1742	2.20811	0.0474412	0.229664	0.229664	0.28892	0.28892	0.774802	baseline
dppD..dipeptide.transport.system.ATP.binding.protein.1	KO	-11.9334	5.40508	-2.20781	0.0474669	0.229603	0.229603	0.288864	0.288864	0.774802	baseline
emrB..MFS.transporter..DHA2.family..multidrug.resistance.protein	KO	18.4198	8.3719	2.20019	0.04812	0.228068	0.228068	0.287447	0.287447	0.774802	baseline
E4.3.1.4..formiminotetrahydrofolate.cyclodeaminase..EC.4.3.1.4.	KO	-25.5353	11.6165	-2.19819	0.0482931	0.227664	0.227664	0.287074	0.287074	0.774802	baseline
E1.2.1.10..acetaldehyde.dehydrogenase..acetylating...EC.1.2.1.10.	KO	16.767	7.67565	2.18444	0.0494988	0.224888	0.224888	0.284512	0.284512	0.774802	baseline
rmd..GDP.4.dehydro.6.deoxy.D.mannose.reductase..EC.1.1.1.281.	KO	15.2223	6.97013	2.18393	0.0495437	0.224786	0.224786	0.284418	0.284418	0.774802	baseline
dCTP.deaminase	EC	-55.8838	21.0428	-2.65572	0.0209565	0.317687	0.317687	0.370173	0.370173	0.776923	baseline
ubiquinol.7.biosynthesis..prokaryotic.	pathway	18.529	7.86783	2.35503	0.0363784	0.259098	0.259098	0.31609	0.31609	0.844863	baseline
ubiquinol.9.biosynthesis..prokaryotic.	pathway	18.529	7.86783	2.35503	0.0363784	0.259098	0.259098	0.31609	0.31609	0.844863	baseline
ubiquinol.10.biosynthesis..prokaryotic.	pathway	18.529	7.86783	2.35503	0.0363784	0.259098	0.259098	0.31609	0.31609	0.844863	baseline
ubiquinol.8.biosynthesis..prokaryotic.	pathway	18.529	7.86783	2.35503	0.0363784	0.259098	0.259098	0.31609	0.31609	0.844863	baseline
superpathway.of.ubiquinol.8.biosynthesis..prokaryotic.	pathway	18.4458	7.92687	2.32699	0.0382786	0.253513	0.253513	0.310935	0.310935	0.844863	baseline
K09131..uncharacterized.protein	KO	-24.5483	5.72599	-4.28718	0.00105554	0.572085	0.572085	0.605002	0.605002	0.855843	dose1
waaQ..rfaQ..heptosyltransferase.III..EC.2.4.....	KO	-18.545	4.36646	-4.24714	0.00113303	0.567218	0.567218	0.600509	0.600509	0.855843	dose1
bisC..biotin.methionine.sulfoxide.reductase..EC.1.......	KO	-18.545	4.36646	-4.24714	0.00113303	0.567218	0.567218	0.600509	0.600509	0.855843	dose1
traG..conjugal.transfer.mating.pair.stabilization.protein.TraG	KO	-18.545	4.36646	-4.24714	0.00113303	0.567218	0.567218	0.600509	0.600509	0.855843	dose1
K07318..adenine.specific.DNA.methyltransferase..EC.2.1.1.72.	KO	19.1922	5.41776	3.54246	0.00405248	0.470447	0.470447	0.511181	0.511181	0.855843	dose1
gloB..HAGH..hydroxyacylglutathione.hydrolase..EC.3.1.2.6.	KO	-26.1328	7.4639	-3.50123	0.00437195	0.464108	0.464108	0.50533	0.50533	0.855843	dose1
araE..MFS.transporter..SP.family..arabinose.H..symporter	KO	-19.3564	5.81951	-3.32612	0.00604135	0.436328	0.436328	0.479688	0.479688	0.855843	dose1
pezT..UDP.N.acetylglucosamine.kinase..EC.2.7.1.176.	KO	18.5203	5.59928	3.30763	0.0062518	0.433314	0.433314	0.476905	0.476905	0.855843	dose1
phnA..protein.PhnA	KO	-31.9083	10.3095	-3.09505	0.00927499	0.397571	0.397571	0.443912	0.443912	0.855843	dose1
fimD..fimC..mrkC..htrE..cssD..outer.membrane.usher.protein	KO	-13.7962	4.46223	-3.09178	0.00933136	0.397007	0.397007	0.443391	0.443391	0.855843	dose1
recB..exodeoxyribonuclease.V.beta.subunit..EC.3.1.11.5.	KO	-17.8985	5.8205	-3.07508	0.00962548	0.394112	0.394112	0.440719	0.440719	0.855843	dose1
napC..cytochrome.c.type.protein.NapC	KO	-17.8525	5.81797	-3.06852	0.00974359	0.392972	0.392972	0.439666	0.439666	0.855843	dose1
K09801..uncharacterized.protein	KO	-17.8525	5.81797	-3.06852	0.00974359	0.392972	0.392972	0.439666	0.439666	0.855843	dose1
selU..tRNA.2.selenouridine.synthase..EC.2.9.1...	KO	-30.1349	9.82289	-3.06782	0.00975622	0.39285	0.39285	0.439554	0.439554	0.855843	dose1
virB10..lvhB10..type.IV.secretion.system.protein.VirB10	KO	14.3288	4.70494	3.04548	0.0101698	0.388952	0.388952	0.435956	0.435956	0.855843	dose1
virB11..lvhB11..type.IV.secretion.system.protein.VirB11	KO	14.3288	4.70494	3.04548	0.0101698	0.388952	0.388952	0.435956	0.435956	0.855843	dose1
virB4..lvhB4..type.IV.secretion.system.protein.VirB4	KO	14.3288	4.70494	3.04548	0.0101698	0.388952	0.388952	0.435956	0.435956	0.855843	dose1
virB5..lvhB5..type.IV.secretion.system.protein.VirB5	KO	14.3288	4.70494	3.04548	0.0101698	0.388952	0.388952	0.435956	0.435956	0.855843	dose1
virB9..lvhB9..type.IV.secretion.system.protein.VirB9	KO	14.3288	4.70494	3.04548	0.0101698	0.388952	0.388952	0.435956	0.435956	0.855843	dose1
ectB..dat..diaminobutyrate.2.oxoglutarate.transaminase..EC.2.6.1.76.	KO	10.6469	3.49671	3.04483	0.0101821	0.388838	0.388838	0.435851	0.435851	0.855843	dose1
epsH..glycosyltransferase.EpsH..EC.2.4.....	KO	10.6469	3.49671	3.04483	0.0101821	0.388838	0.388838	0.435851	0.435851	0.855843	dose1
fdhE..FdhE.protein	KO	-38.2817	12.6713	-3.02114	0.0106403	0.384682	0.384682	0.432014	0.432014	0.855843	dose1
K02476..two.component.system..CitB.family..sensor.kinase..EC.2.7.13.3.	KO	21.0807	7.06742	2.9828	0.0114261	0.377904	0.377904	0.425758	0.425758	0.855843	dose1
atoS..two.component.system..NtrC.family..sensor.histidine.kinase.AtoS..EC.2.7.13.3.	KO	16.3668	5.57208	2.93728	0.0124346	0.369777	0.369777	0.418256	0.418256	0.855843	dose1
K09740..uncharacterized.protein	KO	17.4013	6.053	2.87483	0.013964	0.358489	0.358489	0.407836	0.407836	0.855843	dose1
ugpC..sn.glycerol.3.phosphate.transport.system.ATP.binding.protein..EC.3.6.3.20.	KO	-26.6217	9.44606	-2.81829	0.0155092	0.348133	0.348133	0.398277	0.398277	0.855843	dose1
trpCF..indole.3.glycerol.phosphate.synthase...phosphoribosylanthranilate.isomerase..EC.4.1.1.48.5.3.1.24.	KO	-19.3866	6.94822	-2.79015	0.01634	0.342935	0.342935	0.393478	0.393478	0.855843	dose1
K07039..uncharacterized.protein	KO	-14.2995	5.20318	-2.74822	0.0176606	0.33513	0.33513	0.386274	0.386274	0.855843	dose1
queF..7.cyano.7.deazaguanine.reductase..EC.1.7.1.13.	KO	-33.0954	12.241	-2.70365	0.0191794	0.326764	0.326764	0.378552	0.378552	0.855843	dose1
pgaC..icaA..poly.beta.1.6.N.acetyl.D.glucosamine.synthase..EC.2.4.1...	KO	-27.9919	10.3538	-2.70355	0.0191831	0.326744	0.326744	0.378533	0.378533	0.855843	dose1
ynfE..Tat.targeted.selenate.reductase.subunit.YnfE..EC.1.97.1.9.	KO	-33.3376	12.5256	-2.66156	0.0207317	0.318797	0.318797	0.371197	0.371197	0.855843	dose1
E1.1.1.9..D.xylulose.reductase..EC.1.1.1.9.	KO	19.512	7.41466	2.63155	0.0219129	0.31308	0.31308	0.36592	0.36592	0.855843	dose1
lcdH..cdhA..carnitine.3.dehydrogenase..EC.1.1.1.108.	KO	19.512	7.41466	2.63155	0.0219129	0.31308	0.31308	0.36592	0.36592	0.855843	dose1
cpxR..two.component.system..OmpR.family..response.regulator.CpxR	KO	-21.2275	8.08588	-2.62526	0.0221689	0.311877	0.311877	0.36481	0.36481	0.855843	dose1
tctE..two.component.system..OmpR.family..sensor.histidine.kinase.TctE..EC.2.7.13.3.	KO	21.8787	8.34667	2.62125	0.0223333	0.311111	0.311111	0.364102	0.364102	0.855843	dose1
K09960..uncharacterized.protein	KO	-11.3937	4.35811	-2.61437	0.0226188	0.309792	0.309792	0.362885	0.362885	0.855843	dose1
ybiC..uncharacterized.oxidoreductase..EC.1.1.1...	KO	-14.8894	5.69919	-2.61255	0.0226946	0.309445	0.309445	0.362564	0.362564	0.855843	dose1
gltI..aatJ..glutamate.aspartate.transport.system.substrate.binding.protein	KO	-14.8523	5.69531	-2.60782	0.0228935	0.308537	0.308537	0.361726	0.361726	0.855843	dose1
gltK..aatM..glutamate.aspartate.transport.system.permease.protein	KO	-14.8523	5.69531	-2.60782	0.0228935	0.308537	0.308537	0.361726	0.361726	0.855843	dose1
gltJ..aatQ..glutamate.aspartate.transport.system.permease.protein	KO	-14.8523	5.69531	-2.60782	0.0228935	0.308537	0.308537	0.361726	0.361726	0.855843	dose1
leuE..leucine.efflux.protein	KO	-14.8523	5.69531	-2.60782	0.0228935	0.308537	0.308537	0.361726	0.361726	0.855843	dose1
aguG..alpha.1.4.digalacturonate.transport.system.permease.protein	KO	18.5484	7.12295	2.60404	0.0230537	0.307811	0.307811	0.361057	0.361057	0.855843	dose1
K06867..uncharacterized.protein	KO	-42.9674	16.5039	-2.60347	0.0230777	0.307703	0.307703	0.360957	0.360957	0.855843	dose1
tfrA..fumarate.reductase..CoM.CoB..subunit.A..EC.1.3.4.1.	KO	21.3908	8.26298	2.58874	0.0237127	0.304872	0.304872	0.358344	0.358344	0.855843	dose1
OXCT..3.oxoacid.CoA.transferase..EC.2.8.3.5.	KO	21.7946	8.449	2.57955	0.0241178	0.303101	0.303101	0.356709	0.356709	0.855843	dose1
COASY..phosphopantetheine.adenylyltransferase...dephospho.CoA.kinase..EC.2.7.7.3.2.7.1.24.	KO	21.7946	8.449	2.57955	0.0241178	0.303101	0.303101	0.356709	0.356709	0.855843	dose1
glmU..UDP.N.acetylglucosamine.pyrophosphorylase..EC.2.7.7.23.	KO	21.7946	8.449	2.57955	0.0241178	0.303101	0.303101	0.356709	0.356709	0.855843	dose1
SOU1..sorbose.reductase..EC.1.1.1.289.	KO	21.7946	8.449	2.57955	0.0241178	0.303101	0.303101	0.356709	0.356709	0.855843	dose1
ARD1..D.arabinitol.dehydrogenase..NADP....EC.1.1.1.287.	KO	21.7946	8.449	2.57955	0.0241178	0.303101	0.303101	0.356709	0.356709	0.855843	dose1
nrfG..formate.dependent.nitrite.reductase.complex.subunit.NrfG	KO	-16.2642	6.36589	-2.5549	0.0252374	0.29834	0.29834	0.352314	0.352314	0.855843	dose1
hyaE..hydrogenase.1.operon.protein.HyaE	KO	-16.2429	6.35888	-2.55436	0.0252621	0.298237	0.298237	0.352219	0.352219	0.855843	dose1
K07054..uncharacterized.protein	KO	-25.1433	9.87593	-2.54592	0.0256575	0.296602	0.296602	0.35071	0.35071	0.855843	dose1
K11312..cupin.2.domain.containing.protein	KO	15.5851	6.12586	2.54415	0.0257412	0.296259	0.296259	0.350393	0.350393	0.855843	dose1
truC..tRNA.pseudouridine65.synthase..EC.5.4.99.26.	KO	-16.2268	6.39379	-2.5379	0.0260384	0.295047	0.295047	0.349274	0.349274	0.855843	dose1
dsbB..disulfide.bond.formation.protein.DsbB	KO	-18.6537	7.36819	-2.53166	0.0263391	0.293835	0.293835	0.348155	0.348155	0.855843	dose1
LDHD..dld..D.lactate.dehydrogenase..cytochrome...EC.1.1.2.4.	KO	11.8196	4.78962	2.46775	0.0296151	0.281363	0.281363	0.336643	0.336643	0.855843	dose1
pgaB..poly.beta.1.6.N.acetyl.D.glucosamine.N.deacetylase..EC.3.5.1...	KO	-27.5921	11.2727	-2.44769	0.0307227	0.277424	0.277424	0.333007	0.333007	0.855843	dose1
gltP..gltT..proton.glutamate.symport.protein	KO	-15.2061	6.22086	-2.44437	0.0309098	0.276771	0.276771	0.332404	0.332404	0.855843	dose1
E1.12.7.2S..ferredoxin.hydrogenase.small.subunit..EC.1.12.7.2.	KO	13.7049	5.63783	2.43088	0.0316817	0.274115	0.274115	0.329952	0.329952	0.855843	dose1
virB2..lvhB2..type.IV.secretion.system.protein.VirB2	KO	13.7049	5.63783	2.43088	0.0316817	0.274115	0.274115	0.329952	0.329952	0.855843	dose1
K02478..two.component.system..LytTR.family..sensor.kinase..EC.2.7.13.3.	KO	-22.8165	9.3905	-2.42975	0.0317471	0.273892	0.273892	0.329747	0.329747	0.855843	dose1
aguF..alpha.1.4.digalacturonate.transport.system.permease.protein	KO	17.5025	7.21849	2.42468	0.0320423	0.272893	0.272893	0.328825	0.328825	0.855843	dose1
rexA..oligosaccharide.reducing.end.xylanase..EC.3.2.1.156.	KO	12.9308	5.42578	2.38321	0.0345599	0.264694	0.264694	0.321256	0.321256	0.855843	dose1
hmp..YHB1..nitric.oxide.dioxygenase..EC.1.14.12.17.	KO	-17.9119	7.54172	-2.37505	0.0350778	0.263074	0.263074	0.31976	0.31976	0.855843	dose1
dsbA..thiol.disulfide.interchange.protein.DsbA	KO	-17.131	7.26158	-2.35913	0.0361086	0.259912	0.259912	0.316842	0.316842	0.855843	dose1
UAP1..UDP.N.acetylglucosamine.UDP.N.acetylgalactosamine.diphosphorylase..EC.2.7.7.23.2.7.7.83.	KO	12.807	5.54236	2.31074	0.0394233	0.250268	0.250268	0.307939	0.307939	0.855843	dose1
cbiL..nickel.transport.protein	KO	14.7152	6.39626	2.30059	0.0401545	0.248239	0.248239	0.306067	0.306067	0.855843	dose1
kdd..L.erythro.3.5.diaminohexanoate.dehydrogenase..EC.1.4.1.11.	KO	19.1035	8.30976	2.29893	0.0402756	0.247906	0.247906	0.305759	0.305759	0.855843	dose1
chuX..heme.iron.utilization.protein	KO	14.708	6.40083	2.29782	0.0403565	0.247684	0.247684	0.305555	0.305555	0.855843	dose1
K16929..energy.coupling.factor.transport.system.substrate.specific.component	KO	14.708	6.40083	2.29782	0.0403565	0.247684	0.247684	0.305555	0.305555	0.855843	dose1
fliK..flagellar.hook.length.control.protein.FliK	KO	22.4386	9.77147	2.29633	0.0404652	0.247387	0.247387	0.30528	0.30528	0.855843	dose1
rhtB..homoserine.homoserine.lactone.efflux.protein	KO	-13.1651	5.73933	-2.29384	0.040648	0.246888	0.246888	0.30482	0.30482	0.855843	dose1
cysG..uroporphyrin.III.C.methyltransferase...precorrin.2.dehydrogenase...sirohydrochlorin.ferrochelatase..EC.2.1.1.107.1.3.1.76.4.99.1.4.	KO	37.136	16.2395	2.28677	0.0411711	0.245473	0.245473	0.303513	0.303513	0.855843	dose1
E3.5.5.1..nitrilase..EC.3.5.5.1.	KO	-17.8034	7.85686	-2.26597	0.0427482	0.241301	0.241301	0.299663	0.299663	0.855843	dose1
ada..AraC.family.transcriptional.regulator..regulatory.protein.of.adaptative.response...methylated.DNA..protein..cysteine.methyltransferase..EC.2.1.1.63.	KO	-18.3238	8.08839	-2.26544	0.0427887	0.241196	0.241196	0.299565	0.299565	0.855843	dose1
fitB..toxin.FitB..EC.3.1.....	KO	12.0597	5.33052	2.26238	0.0430257	0.240582	0.240582	0.298998	0.298998	0.855843	dose1
chrR..NQR..chromate.reductase..NAD.P.H.dehydrogenase..quinone.	KO	67.1367	29.6827	2.26181	0.0430697	0.240468	0.240468	0.298894	0.298894	0.855843	dose1
TC.FEV.OM3..tbpA..hemR..lbpA..hpuB..bhuR..hugA..hmbR..hemoglobin.transferrin.lactoferrin.receptor.protein	KO	18.4813	8.18176	2.25885	0.0433008	0.239872	0.239872	0.298344	0.298344	0.855843	dose1
melB..melibiose.permease	KO	35.4996	15.7843	2.24904	0.0440731	0.237903	0.237903	0.296526	0.296526	0.855843	dose1
mmsA..iolA..ALDH6A1..malonate.semialdehyde.dehydrogenase..acetylating....methylmalonate.semialdehyde.dehydrogenase..EC.1.2.1.18.1.2.1.27.	KO	18.9724	8.4739	2.23892	0.0448839	0.235869	0.235869	0.294648	0.294648	0.855843	dose1
ihk..two.component.system..OmpR.family..sensor.kinase.Ihk..EC.2.7.13.3.	KO	17.4369	7.80588	2.23382	0.0452981	0.234842	0.234842	0.293701	0.293701	0.855843	dose1
PTS.Ntr.EIIA..ptsN..PTS.system..nitrogen.regulatory.IIA.component..EC.2.7.1...	KO	-34.8529	15.6304	-2.22981	0.0456265	0.234035	0.234035	0.292955	0.292955	0.855843	dose1
K09138..uncharacterized.protein	KO	21.544	9.67812	2.22605	0.0459359	0.233278	0.233278	0.292257	0.292257	0.855843	dose1
E4.1.1.32..pckA..PCK..phosphoenolpyruvate.carboxykinase..GTP...EC.4.1.1.32.	KO	21.361	9.60239	2.22456	0.0460596	0.232977	0.232977	0.291979	0.291979	0.855843	dose1
aguE..alpha.1.4.digalacturonate.transport.system.substrate.binding.protein	KO	18.5746	8.3529	2.22373	0.0461277	0.232812	0.232812	0.291826	0.291826	0.855843	dose1
tamA..translocation.and.assembly.module.TamA	KO	-31.4289	14.1564	-2.22011	0.0464294	0.232082	0.232082	0.291152	0.291152	0.855843	dose1
chiG..putative.chitobiose.transport.system.permease.protein	KO	22.3546	10.0787	2.218	0.046606	0.231656	0.231656	0.29076	0.29076	0.855843	dose1
pehX..exo.poly.alpha.galacturonosidase..EC.3.2.1.82.	KO	22.3546	10.0787	2.218	0.046606	0.231656	0.231656	0.29076	0.29076	0.855843	dose1
nifK..nitrogenase.molybdenum.iron.protein.beta.chain..EC.1.18.6.1.	KO	19.3698	8.74228	2.21564	0.0468034	0.231182	0.231182	0.290322	0.290322	0.855843	dose1
codA..cytosine.deaminase..EC.3.5.4.1.	KO	-22.52	10.1981	-2.20826	0.0474287	0.229693	0.229693	0.288948	0.288948	0.855843	dose1
hemX..uroporphyrin.III.C.methyltransferase..EC.2.1.1.107.	KO	-25.4341	11.541	-2.2038	0.0478095	0.228795	0.228795	0.288119	0.288119	0.855843	dose1
K15534..beta.D.galactosyl..1..4..L.rhamnose.phosphorylase..EC.2.4.1.247.	KO	16.4242	7.46392	2.20048	0.048095	0.228126	0.228126	0.287501	0.287501	0.855843	dose1
glnL..ntrB..two.component.system..NtrC.family..nitrogen.regulation.sensor.histidine.kinase.GlnL..EC.2.7.13.3.	KO	-19.0423	8.65538	-2.20005	0.0481325	0.228039	0.228039	0.28742	0.28742	0.855843	dose1
torY..trimethylamine.N.oxide.reductase..cytochrome.c...cytochrome.c.type.subunit.TorY	KO	-30.8727	14.0778	-2.193	0.0487451	0.226616	0.226616	0.286107	0.286107	0.855843	dose1
relB..RHH.type.transcriptional.regulator..rel.operon.repressor...antitoxin.RelB	KO	14.6488	6.70996	2.18314	0.0496137	0.224627	0.224627	0.284271	0.284271	0.855843	dose1
D.glucarate.degradation.I	pathway	-37.9551	16.967	-2.237	0.0450397	0.235482	0.235482	0.294291	0.294291	0.865006	dose2
superpathway.of.glycerol.degradation.to.1.3.propanediol	pathway	13.2567	5.98007	2.21681	0.0467057	0.231417	0.231417	0.290538	0.290538	0.865006	dose2
myo...chiro..and.scillo.inositol.degradation	pathway	107.102	36.214	2.95746	0.011977	0.373391	0.373391	0.421592	0.421592	0.865315	dose1
sucrose.degradation.IV..sucrose.phosphorylase.	pathway	45.2637	18.9812	2.38466	0.0344691	0.26498	0.26498	0.32152	0.32152	0.865315	dose1
L.lysine.fermentation.to.acetate.and.butanoate	pathway	17.778	8.15125	2.18101	0.0498033	0.224197	0.224197	0.283874	0.283874	0.865315	dose1
dTDP.6.deoxy.L.talose.4.dehydrogenase..NAD....	EC	-12.9828	5.05899	-2.56628	0.0247142	0.300541	0.300541	0.354346	0.354346	0.89442	baseline
Glycerol.3.phosphate.transporting.ATPase	EC	-34.9833	9.47828	-3.69089	0.00308674	0.492637	0.492637	0.531665	0.531665	0.916009	dose2
Ste24.endopeptidase	EC	16.273	4.80292	3.38814	0.00538647	0.446326	0.446326	0.488916	0.488916	0.916009	dose2
Adenylate.cyclase	EC	-19.3749	5.88013	-3.29499	0.00639993	0.431245	0.431245	0.474995	0.474995	0.916009	dose2
X3.dehydro.L.gulonate.2.dehydrogenase	EC	-62.6301	20.4445	-3.06342	0.00983635	0.392084	0.392084	0.438847	0.438847	0.916009	dose2
Succinate.semialdehyde.dehydrogenase..acetylating.	EC	33.8732	11.3105	2.99485	0.0111732	0.38004	0.38004	0.42773	0.42773	0.916009	dose2
Taurine.transporting.ATPase	EC	-25.825	9.58404	-2.69459	0.0195037	0.325054	0.325054	0.376973	0.376973	0.916009	dose2
X2.4.dienoyl.CoA.reductase..NADPH.	EC	-31.3401	11.7526	-2.66666	0.0205373	0.319765	0.319765	0.372091	0.372091	0.916009	dose2
Sulfide.cytochrome.c.reductase..flavocytochrome.c.	EC	-11.3424	4.45852	-2.54398	0.0257492	0.296226	0.296226	0.350362	0.350362	0.916009	dose2
S.methyl.5..thioinosine.phosphorylase	EC	-11.3424	4.45852	-2.54398	0.0257492	0.296226	0.296226	0.350362	0.350362	0.916009	dose2
Aryl.sulfate.sulfotransferase	EC	-8.17032	3.21707	-2.53968	0.0259536	0.295392	0.295392	0.349592	0.349592	0.916009	dose2
Maltose.6..phosphate.glucosidase	EC	-41.3509	16.6186	-2.48823	0.0285244	0.285373	0.285373	0.340344	0.340344	0.916009	dose2
Trans.2.decenoyl..acyl.carrier.protein..isomerase	EC	-22.7867	9.6594	-2.35902	0.0361158	0.25989	0.25989	0.316822	0.316822	0.916009	dose2
Glucarate.dehydratase	EC	-24.2035	10.3119	-2.34716	0.0369028	0.257531	0.257531	0.314644	0.314644	0.916009	dose2
Tellurite.methyltransferase	EC	-21.8023	9.40182	-2.31894	0.0388417	0.251906	0.251906	0.309451	0.309451	0.916009	dose2
Benzil.reductase...S..benzoin.forming.	EC	11.3475	4.93771	2.29813	0.040334	0.247746	0.247746	0.305612	0.305612	0.916009	dose2
D.lactate.dehydrogenase..cytochrome.	EC	11.2187	4.9274	2.2768	0.0419199	0.243474	0.243474	0.301669	0.301669	0.916009	dose2
L.cysteate.sulfo.lyase	EC	20.73	9.22915	2.24615	0.0443037	0.237321	0.237321	0.295989	0.295989	0.916009	dose2
Amidase	EC	24.1586	10.8165	2.2335	0.0453245	0.234777	0.234777	0.293641	0.293641	0.916009	dose2
ADP.ribosyl..dinitrogen.reductase..hydrolase	EC	-20.2887	9.21014	-2.20287	0.0478898	0.228607	0.228607	0.287945	0.287945	0.916009	dose2
Homocitrate.synthase	EC	19.0254	7.53566	2.52471	0.0266773	0.292485	0.292485	0.346909	0.346909	0.94301	baseline
Adenylate.cyclase	EC	-33.6624	9.96801	-3.37704	0.00549817	0.444549	0.444549	0.487276	0.487276	0.951433	dose1
UDP.N.acetylglucosamine.kinase	EC	18.9991	5.83735	3.25474	0.00689551	0.42461	0.42461	0.46887	0.46887	0.951433	dose1
Glycerol.3.phosphate.transporting.ATPase	EC	-27.4977	9.00313	-3.05424	0.0100056	0.390483	0.390483	0.437369	0.437369	0.951433	dose1
Hydroxyacylglutathione.hydrolase	EC	-21.3495	7.05766	-3.02501	0.0105642	0.385362	0.385362	0.432642	0.432642	0.951433	dose1
Diaminobutyrate..2.oxoglutarate.transaminase	EC	10.5918	3.57732	2.96082	0.0119025	0.37399	0.37399	0.422145	0.422145	0.951433	dose1
sn.glycerol.1.phosphate.dehydrogenase	EC	81.2623	29.152	2.78754	0.0164194	0.34245	0.34245	0.393031	0.393031	0.951433	dose1
Inositol.2.dehydrogenase	EC	120.284	46.2732	2.59943	0.0232504	0.306926	0.306926	0.36024	0.36024	0.951433	dose1
D.chiro.inositol.1.dehydrogenase	EC	120.284	46.2732	2.59943	0.0232504	0.306926	0.306926	0.36024	0.36024	0.951433	dose1
tRNA.pseudouridine.65..synthase	EC	-15.7164	6.13665	-2.56108	0.0249518	0.299536	0.299536	0.353418	0.353418	0.951433	dose1
Nitric.oxide.dioxygenase	EC	-18.1414	7.2753	-2.49356	0.0282473	0.286413	0.286413	0.341304	0.341304	0.951433	dose1
Carnitine.3.dehydrogenase	EC	19.3046	7.75343	2.48982	0.0284416	0.285683	0.285683	0.34063	0.34063	0.951433	dose1
D.xylulose.reductase	EC	19.3046	7.75343	2.48982	0.0284416	0.285683	0.285683	0.34063	0.34063	0.951433	dose1
Sulfate.transporting.ATPase	EC	78.8011	32.1218	2.4532	0.0304148	0.278506	0.278506	0.334006	0.334006	0.951433	dose1
Oligosaccharide.reducing.end.xylanase	EC	13.9751	5.71965	2.44334	0.0309681	0.276569	0.276569	0.332217	0.332217	0.951433	dose1
D.arabinitol.dehydrogenase..NADP....	EC	21.7572	8.90951	2.44202	0.0310431	0.276308	0.276308	0.331977	0.331977	0.951433	dose1
Sorbose.reductase	EC	21.7572	8.90951	2.44202	0.0310431	0.276308	0.276308	0.331977	0.331977	0.951433	dose1
Nitrilase	EC	-18.5717	7.63118	-2.43366	0.0315211	0.274663	0.274663	0.330458	0.330458	0.951433	dose1
Sucrose.phosphorylase	EC	47.2752	19.4356	2.43241	0.0315933	0.274416	0.274416	0.33023	0.33023	0.951433	dose1
X2.4.dienoyl.CoA.reductase..NADPH.	EC	-34.7206	14.507	-2.39337	0.0339264	0.266706	0.266706	0.323113	0.323113	0.951433	dose1
UDP.N.acetylgalactosamine.diphosphorylase	EC	13.7841	5.84539	2.35812	0.0361746	0.259712	0.259712	0.316658	0.316658	0.951433	dose1
Protoporphyrinogen.IX.dehydrogenase..menaquinone.	EC	-38.2275	16.2799	-2.34814	0.0368371	0.257726	0.257726	0.314824	0.314824	0.951433	dose1
Oligopeptidase.A	EC	-26.2968	11.2398	-2.33961	0.037412	0.256028	0.256028	0.313257	0.313257	0.951433	dose1
D.lactate.dehydrogenase..cytochrome.	EC	11.4186	4.88947	2.33534	0.0377035	0.255176	0.255176	0.31247	0.31247	0.951433	dose1
L.erythro.3.5.diaminohexanoate.dehydrogenase	EC	20.1569	8.86725	2.27319	0.0421942	0.242751	0.242751	0.301001	0.301001	0.951433	dose1
GMP.reductase	EC	-27.4198	12.1288	-2.26073	0.0431542	0.24025	0.24025	0.298692	0.298692	0.951433	dose1
Cellobiose.phosphorylase	EC	55.3978	24.5198	2.25931	0.0432648	0.239965	0.239965	0.298429	0.298429	0.951433	dose1
Arabinogalactan.endo.beta.1.4.galactanase	EC	34.9103	15.4913	2.25355	0.0437165	0.238809	0.238809	0.297362	0.297362	0.951433	dose1
X2.dehydro.3.deoxyglucarate.aldolase	EC	-58.432	26.3786	-2.21513	0.0468467	0.231079	0.231079	0.290227	0.290227	0.951433	dose1
Cytosine.deaminase	EC	-20.9722	9.48993	-2.20994	0.0472852	0.230033	0.230033	0.289262	0.289262	0.951433	dose1
Malonate.semialdehyde.dehydrogenase..acetylating.	EC	19.8936	9.03794	2.20112	0.0480402	0.228254	0.228254	0.287619	0.287619	0.951433	dose1
Methylmalonate.semialdehyde.dehydrogenase..CoA.acylating.	EC	19.8936	9.03794	2.20112	0.0480402	0.228254	0.228254	0.287619	0.287619	0.951433	dose1
TCA.cycle.VIII..helicobacter.	pathway	17.3821	7.91646	2.19569	0.0485103	0.227159	0.227159	0.286609	0.286609	0.953836	baseline
Nickel.transporting.ATPase	EC	14.3355	5.75891	2.48927	0.0284699	0.285576	0.285576	0.340532	0.340532	0.965299	baseline
Phosphonate.transporting.ATPase	EC	23.8945	9.64796	2.47664	0.0291371	0.283104	0.283104	0.33825	0.33825	0.965299	baseline
Galactonate.dehydratase	EC	-70.6852	28.5572	-2.47522	0.029213	0.282826	0.282826	0.337993	0.337993	0.965299	baseline
Ribitol.5.phosphate.2.dehydrogenase	EC	16.5997	6.74417	2.46134	0.0299651	0.280104	0.280104	0.335481	0.335481	0.969084	baseline
X3.dehydro.L.gulonate.6.phosphate.decarboxylase	EC	-18.8826	7.72634	-2.44393	0.0309348	0.276684	0.276684	0.332324	0.332324	0.979602	baseline
Phosphoenolpyruvate.carboxykinase..GTP.	EC	15.9577	6.64466	2.40158	0.0334221	0.268331	0.268331	0.324613	0.324613	0.97976	baseline
X23S.rRNA..guanine.745..N.1...methyltransferase	EC	61.6318	25.6703	2.4009	0.0334638	0.268196	0.268196	0.324488	0.324488	0.97976	baseline
X4.aminobutyrate..2.oxoglutarate.transaminase	EC	19.2473	8.10588	2.37449	0.0351135	0.262963	0.262963	0.319658	0.319658	0.97976	baseline
N.acetylneuraminate.synthase	EC	-57.5015	24.6935	-2.32861	0.0381667	0.253835	0.253835	0.311232	0.311232	0.97976	baseline
Mannosylglycerate.hydrolase	EC	-13.0777	5.6451	-2.31664	0.0390041	0.251446	0.251446	0.309027	0.309027	0.97976	baseline
L.erythro.3.5.diaminohexanoate.dehydrogenase	EC	36.6232	16.2892	2.24831	0.0441316	0.237755	0.237755	0.296389	0.296389	0.97976	baseline
L.xylulokinase	EC	-56.1954	25.2535	-2.22525	0.0460023	0.233117	0.233117	0.292108	0.292108	0.97976	baseline
X3.oxoacid.CoA.transferase	EC	19.7937	8.90751	2.22214	0.0462603	0.23249	0.23249	0.29153	0.29153	0.97976	baseline
Ethanolamine.ammonia.lyase	EC	54.6915	24.6859	2.21549	0.0468161	0.231152	0.231152	0.290294	0.290294	0.97976	baseline
Serine.racemase	EC	15.1671	6.92436	2.1904	0.048973	0.226091	0.226091	0.285622	0.285622	0.97976	baseline
Histidine.decarboxylase	EC	-10.8091	4.9455	-2.18564	0.0493926	0.22513	0.22513	0.284735	0.284735	0.97976	baseline
heme.biosynthesis.II..anaerobic.	pathway	-43.0778	19.7793	-2.17792	0.05008	0.223572	0.223572	0.283297	0.283297	0.865315	dose1
Glutathione.disulfide.reductase	EC	-22.0668	10.1368	-2.1769	0.0501719	0.223365	0.223365	0.283106	0.283106	0.916009	dose2
X23S.rRNA..adenine.1618..N.6...methyltransferase	EC	-17.1838	7.89787	-2.17576	0.0502745	0.223134	0.223134	0.282893	0.282893	0.951433	dose1
rexA..oligosaccharide.reducing.end.xylanase..EC.3.2.1.156.	KO	12.9283	5.94203	2.17573	0.0502766	0.22313	0.22313	0.282889	0.282889	0.663352	dose2
araD..D.arabinonate.dehydratase..EC.4.2.1.5.	KO	11.4181	5.25014	2.17481	0.0503593	0.222944	0.222944	0.282718	0.282718	0.663352	dose2
Ribosomal.protein.L3.N.5..glutamine.methyltransferase	EC	-18.2956	8.41269	-2.17476	0.050364	0.222933	0.222933	0.282708	0.282708	0.951433	dose1
Exodeoxyribonuclease.I	EC	-18.2956	8.41269	-2.17476	0.050364	0.222933	0.222933	0.282708	0.282708	0.951433	dose1
dinD..DNA.damage.inducible.protein.D	KO	32.1278	14.8047	2.17011	0.050785	0.221994	0.221994	0.28184	0.28184	0.774802	baseline
Molybdopterin.synthase	EC	-26.6125	12.2708	-2.16876	0.0509078	0.221721	0.221721	0.281588	0.281588	0.951433	dose1
fdhA..formate.dehydrogenase..NADP...alpha.subunit..EC.1.17.1.10.	KO	11.7591	5.42592	2.1672	0.0510496	0.221406	0.221406	0.281298	0.281298	0.663352	dose2
cbiGH.cobJ..cobalt.precorrin.5A.hydrolase...precorrin.3B.C17.methyltransferase..EC.3.7.1.12.2.1.1.131.	KO	11.7591	5.42592	2.1672	0.0510496	0.221406	0.221406	0.281298	0.281298	0.663352	dose2
mqsR..motility.quorum.sensing.regulator...GCU.specific.mRNA.interferase.toxin	KO	11.7591	5.42592	2.1672	0.0510496	0.221406	0.221406	0.281298	0.281298	0.663352	dose2
GDP.4.dehydro.6.deoxy.D.mannose.reductase	EC	15.2515	7.0376	2.16714	0.0510554	0.221394	0.221394	0.281286	0.281286	0.97976	baseline
Formylmethanofuran.dehydrogenase	EC	14.1966	6.55116	2.16703	0.0510651	0.221372	0.221372	0.281266	0.281266	0.916009	dose2
norQ..nitric.oxide.reductase.NorQ.protein	KO	18.4536	8.53337	2.16252	0.0514792	0.220459	0.220459	0.280424	0.280424	0.774802	baseline
K09859..uncharacterized.protein	KO	18.4536	8.53337	2.16252	0.0514792	0.220459	0.220459	0.280424	0.280424	0.774802	baseline
cst1..cas8a..CRISPR.associated.protein.Cst1	KO	-7.97316	3.69007	-2.16071	0.051646	0.220093	0.220093	0.280086	0.280086	0.774802	baseline
hgd..2.hydroxymethylglutarate.dehydrogenase..EC.1.1.1.291.	KO	13.151	6.08785	2.1602	0.0516926	0.219991	0.219991	0.279992	0.279992	0.663352	dose2
pduC..propanediol.dehydratase.large.subunit..EC.4.2.1.28.	KO	19.2849	8.93452	2.15847	0.0518531	0.21964	0.21964	0.279668	0.279668	0.855843	dose1
lsrC..AI.2.transport.system.permease.protein	KO	-17.6664	8.18669	-2.15793	0.0519025	0.219532	0.219532	0.279568	0.279568	0.855843	dose1
tcyN..L.cystine.transport.system.ATP.binding.protein..EC.3.6.3...	KO	17.0729	7.91267	2.15766	0.0519278	0.219477	0.219477	0.279518	0.279518	0.855843	dose1
yghU..yfcG..GSH.dependent.disulfide.bond.oxidoreductase..EC.1.8.4...	KO	-16.1277	7.4817	-2.15562	0.0521174	0.219065	0.219065	0.279137	0.279137	0.663352	dose2
ycbB..glnL..two.component.system..response.regulator.YcbB	KO	-22.8661	10.6097	-2.15521	0.0521557	0.218981	0.218981	0.27906	0.27906	0.774802	baseline
dinD..DNA.damage.inducible.protein.D	KO	32.6033	15.1474	2.1524	0.0524181	0.218413	0.218413	0.278535	0.278535	0.663352	dose2
kpsS..lipB..capsular.polysaccharide.export.protein	KO	10.9371	5.08242	2.15194	0.052461	0.218321	0.218321	0.27845	0.27845	0.663352	dose2
Hydroxymethylglutaryl.CoA.lyase	EC	22.0621	10.2535	2.15166	0.0524875	0.218263	0.218263	0.278397	0.278397	0.97976	baseline
Trans.2.enoyl.CoA.reductase..NAD....	EC	87.1163	40.5234	2.14978	0.0526643	0.217882	0.217882	0.278045	0.278045	0.951433	dose1
tfrB..fumarate.reductase..CoM.CoB..subunit.B..EC.1.3.4.1.	KO	24.1625	11.2441	2.1489	0.0527465	0.217705	0.217705	0.277882	0.277882	0.855843	dose1
uidA..GUSB..beta.glucuronidase..EC.3.2.1.31.	KO	41.0389	19.106	2.14795	0.0528359	0.217514	0.217514	0.277705	0.277705	0.855843	dose1
K09798..uncharacterized.protein	KO	13.5172	6.29389	2.14768	0.0528621	0.217457	0.217457	0.277653	0.277653	0.663352	dose2
K02475..two.component.system..CitB.family..response.regulator	KO	14.4533	6.7301	2.14756	0.0528728	0.217434	0.217434	0.277632	0.277632	0.774802	baseline
soxB..sarcosine.oxidase..subunit.beta..EC.1.5.3.1.	KO	18.256	8.50487	2.14653	0.0529706	0.217225	0.217225	0.277438	0.277438	0.774802	baseline
tctA..putative.tricarboxylic.transport.membrane.protein	KO	53.9947	25.1694	2.14525	0.0530911	0.216967	0.216967	0.277201	0.277201	0.774802	baseline
Sulfide.cytochrome.c.reductase..flavocytochrome.c.	EC	-10.0862	4.7059	-2.14331	0.0532752	0.216575	0.216575	0.276838	0.276838	0.951433	dose1
S.methyl.5..thioinosine.phosphorylase	EC	-10.0862	4.7059	-2.14331	0.0532752	0.216575	0.216575	0.276838	0.276838	0.951433	dose1
fimD..fimC..mrkC..htrE..cssD..outer.membrane.usher.protein	KO	-9.95131	4.6462	-2.14182	0.0534177	0.216272	0.216272	0.276558	0.276558	0.774802	baseline
Dolichyl.phosphate.mannose..protein.mannosyltransferase	EC	20.0798	9.37933	2.14086	0.0535087	0.216078	0.216078	0.27638	0.27638	0.916009	dose2
X4.alpha.N.acetylgalactosaminyltransferase	EC	20.0798	9.37933	2.14086	0.0535087	0.216078	0.216078	0.27638	0.27638	0.916009	dose2
Galactosylceramidase	EC	20.0798	9.37933	2.14086	0.0535087	0.216078	0.216078	0.27638	0.27638	0.916009	dose2
Gingipain.R	EC	20.0798	9.37933	2.14086	0.0535087	0.216078	0.216078	0.27638	0.27638	0.916009	dose2
ubiG..2.polyprenyl.6.hydroxyphenyl.methylase...3.demethylubiquinone.9.3.methyltransferase..EC.2.1.1.222.2.1.1.64.	KO	18.5464	8.66505	2.14037	0.0535556	0.215979	0.215979	0.276288	0.276288	0.774802	baseline
Sulfur.carrier.protein.ThiS.adenylyltransferase	EC	-57.2154	26.7321	-2.14033	0.05356	0.21597	0.21597	0.27628	0.27628	0.916009	dose2
rlmF..23S.rRNA..adenine1618.N6..methyltransferase..EC.2.1.1.181.	KO	-17.7557	8.30456	-2.13806	0.0537766	0.215512	0.215512	0.275857	0.275857	0.855843	dose1
K07146..UPF0176.protein	KO	-17.557	8.21265	-2.1378	0.0538014	0.215459	0.215459	0.275808	0.275808	0.663352	dose2
adc..acetoacetate.decarboxylase..EC.4.1.1.4.	KO	14.5596	6.81064	2.13778	0.0538036	0.215455	0.215455	0.275804	0.275804	0.774802	baseline
aph3.III..aminoglycoside.3..phosphotransferase.III..EC.2.7.1.95.	KO	12.4333	5.82531	2.13435	0.0541335	0.21476	0.21476	0.275163	0.275163	0.663352	dose2
Glutaconate.CoA.transferase	EC	-31.6826	14.8512	-2.13333	0.0542323	0.214553	0.214553	0.274972	0.274972	0.97976	baseline
K09133..uncharacterized.protein	KO	-17.5386	8.22164	-2.13322	0.0542428	0.214531	0.214531	0.274952	0.274952	0.855843	dose1
glnG..ntrC..two.component.system..NtrC.family..nitrogen.regulation.response.regulator.GlnG	KO	-18.2729	8.57211	-2.13167	0.0543929	0.214217	0.214217	0.274662	0.274662	0.855843	dose1
X1.3.beta.galactosyl.N.acetylhexosamine.phosphorylase	EC	58.7884	27.5939	2.13049	0.0545077	0.213977	0.213977	0.274441	0.274441	0.951433	dose1
K09729..uncharacterized.protein	KO	12.4965	5.8839	2.12386	0.0551551	0.212635	0.212635	0.273201	0.273201	0.663352	dose2
K09138..uncharacterized.protein	KO	43.5463	20.5273	2.12138	0.0553988	0.212133	0.212133	0.272738	0.272738	0.774802	baseline
Phosphoenolpyruvate.carboxykinase..GTP.	EC	21.4399	10.1075	2.12118	0.0554186	0.212092	0.212092	0.272701	0.272701	0.951433	dose1
napD..periplasmic.nitrate.reductase.NapD	KO	-31.2224	14.733	-2.11921	0.0556135	0.211693	0.211693	0.272332	0.272332	0.855843	dose1
deoA..TYMP..thymidine.phosphorylase..EC.2.4.2.4.	KO	-13.6271	6.43214	-2.1186	0.0556732	0.211571	0.211571	0.272219	0.272219	0.663352	dose2
phrB..deoxyribodipyrimidine.photo.lyase..EC.4.1.99.3.	KO	-13.6271	6.43214	-2.1186	0.0556732	0.211571	0.211571	0.272219	0.272219	0.663352	dose2
gatR..DeoR.family.transcriptional.regulator..galactitol.utilization.operon.repressor	KO	-13.6271	6.43214	-2.1186	0.0556732	0.211571	0.211571	0.272219	0.272219	0.663352	dose2
nei..endonuclease.VIII..EC.3.2.2...4.2.99.18.	KO	-13.6271	6.43214	-2.1186	0.0556732	0.211571	0.211571	0.272219	0.272219	0.663352	dose2
dhaM..phosphoenolpyruvate...glycerone.phosphotransferase.subunit.DhaM..EC.2.7.1.121.	KO	-13.6271	6.43214	-2.1186	0.0556732	0.211571	0.211571	0.272219	0.272219	0.663352	dose2
gshA..ybdK..glutamate...cysteine.ligase...carboxylate.amine.ligase..EC.6.3.2.2.6.3.....	KO	-13.6271	6.43214	-2.1186	0.0556732	0.211571	0.211571	0.272219	0.272219	0.663352	dose2
cycA..D.serine.D.alanine.glycine.transporter	KO	-13.6271	6.43214	-2.1186	0.0556732	0.211571	0.211571	0.272219	0.272219	0.663352	dose2
ansP..L.asparagine.permease	KO	-13.6271	6.43214	-2.1186	0.0556732	0.211571	0.211571	0.272219	0.272219	0.663352	dose2
yaeJ..ribosome.associated.protein	KO	-13.6271	6.43214	-2.1186	0.0556732	0.211571	0.211571	0.272219	0.272219	0.663352	dose2
yihS..sulfoquinovose.isomerase..EC.5.3.1.31.	KO	-13.6271	6.43214	-2.1186	0.0556732	0.211571	0.211571	0.272219	0.272219	0.663352	dose2
Leucyl.aminopeptidase	EC	-40.3436	19.0618	-2.11647	0.0558849	0.211138	0.211138	0.27182	0.27182	0.916009	dose2
methanogenesis.from.acetate	pathway	62.4629	29.5161	2.11623	0.0559084	0.211091	0.211091	0.271776	0.271776	0.865315	dose1
K09770..uncharacterized.protein	KO	20.6658	9.76987	2.11526	0.0560055	0.210893	0.210893	0.271593	0.271593	0.855843	dose1
X2.polyprenyl.6.hydroxyphenol.methylase	EC	18.5462	8.76834	2.11513	0.0560184	0.210867	0.210867	0.271569	0.271569	0.97976	baseline
X3.demethylubiquinol.3.O.methyltransferase	EC	18.5462	8.76834	2.11513	0.0560184	0.210867	0.210867	0.271569	0.271569	0.97976	baseline
Carbon.monoxide.dehydrogenase..ferredoxin.	EC	67.5545	31.9429	2.11485	0.0560458	0.210811	0.210811	0.271518	0.271518	0.951433	dose1
narX..two.component.system..NarL.family..nitrate.nitrite.sensor.histidine.kinase.NarX..EC.2.7.13.3.	KO	-17.0051	8.04441	-2.1139	0.0561413	0.210617	0.210617	0.271339	0.271339	0.855843	dose1
E2.4.1.7..sucrose.phosphorylase..EC.2.4.1.7.	KO	34.2097	16.1853	2.11362	0.056169	0.210561	0.210561	0.271287	0.271287	0.855843	dose1
efeO..iron.uptake.system.component.EfeO	KO	-17.4256	8.24622	-2.11316	0.0562145	0.210468	0.210468	0.271202	0.271202	0.663352	dose2
efeB..deferrochelatase.peroxidase.EfeB..EC.1.11.1...	KO	-17.4256	8.24622	-2.11316	0.0562145	0.210468	0.210468	0.271202	0.271202	0.663352	dose2
kamD..beta.lysine.5.6.aminomutase.alpha.subunit..EC.5.4.3.3.	KO	19.667	9.31023	2.11241	0.0562902	0.210315	0.210315	0.27106	0.27106	0.855843	dose1
kamE..beta.lysine.5.6.aminomutase.beta.subunit..EC.5.4.3.3.	KO	19.667	9.31023	2.11241	0.0562902	0.210315	0.210315	0.27106	0.27106	0.855843	dose1
hns..DNA.binding.protein.H.NS	KO	-16.993	8.04601	-2.11198	0.0563329	0.210229	0.210229	0.27098	0.27098	0.855843	dose1
narI..narV..nitrate.reductase.gamma.subunit..EC.1.7.5.1.1.7.99...	KO	16.3366	7.73633	2.11168	0.0563635	0.210167	0.210167	0.270923	0.270923	0.663352	dose2
K02476..two.component.system..CitB.family..sensor.kinase..EC.2.7.13.3.	KO	15.4793	7.33097	2.1115	0.0563815	0.21013	0.21013	0.27089	0.27089	0.663352	dose2
cbiN..cobalt.nickel.transport.protein	KO	38.7964	18.3782	2.111	0.0564309	0.21003	0.21003	0.270797	0.270797	0.855843	dose1
PTS.Fru2.EIIB..PTS.system..fructose.specific.IIB.like.component..EC.2.7.1...	KO	-47.151	22.3396	-2.11065	0.0564663	0.209959	0.209959	0.270731	0.270731	0.663352	dose2
gerKC..spore.germination.protein.KC	KO	19.5652	9.27232	2.11006	0.0565252	0.20984	0.20984	0.270622	0.270622	0.774802	baseline
E4.1.3.4..HMGCL..hmgL..hydroxymethylglutaryl.CoA.lyase..EC.4.1.3.4.	KO	18.6644	8.84831	2.10937	0.0565946	0.2097	0.2097	0.270492	0.270492	0.855843	dose1
aroG..aroA..3.deoxy.7.phosphoheptulonate.synthase...chorismate.mutase..EC.2.5.1.54.5.4.99.5.	KO	8.83783	4.19058	2.10897	0.0566347	0.209619	0.209619	0.270418	0.270418	0.663352	dose2
K07046..L.fuconolactonase..EC.3.1.1...	KO	9.65699	4.58432	2.10653	0.0568817	0.209123	0.209123	0.26996	0.26996	0.774802	baseline
E2.7.7.53..ATP.adenylyltransferase..EC.2.7.7.53.	KO	9.65604	4.58397	2.10648	0.0568863	0.209114	0.209114	0.269951	0.269951	0.774802	baseline
Trimethylamine.N.oxide.reductase..cytochrome.c.	EC	-15.7495	7.48019	-2.1055	0.0569857	0.208915	0.208915	0.269767	0.269767	0.951433	dose1
Beta.glucuronidase	EC	46.3252	22.0056	2.10516	0.0570203	0.208845	0.208845	0.269703	0.269703	0.951433	dose1
ampC..beta.lactamase.class.C..EC.3.5.2.6.	KO	-17.3589	8.24877	-2.10442	0.0570953	0.208696	0.208696	0.269565	0.269565	0.663352	dose2
Gamma.L.glutamyl.butirosin.B.gamma.glutamyl.cyclotransferase	EC	-14.8998	7.08447	-2.10316	0.0572224	0.208442	0.208442	0.269331	0.269331	0.97976	baseline
mutM..fpg..formamidopyrimidine.DNA.glycosylase..EC.3.2.2.23.4.2.99.18.	KO	48.2726	22.9576	2.10269	0.0572707	0.208345	0.208345	0.269242	0.269242	0.663352	dose2
moaD..cysO..sulfur.carrier.protein	KO	-17.9492	8.53812	-2.10224	0.0573164	0.208254	0.208254	0.269158	0.269158	0.855843	dose1
lsrB..AI.2.transport.system.substrate.binding.protein	KO	-16.1086	7.66299	-2.10213	0.0573281	0.208231	0.208231	0.269136	0.269136	0.855843	dose1
lsrD..AI.2.transport.system.permease.protein	KO	-16.1086	7.66299	-2.10213	0.0573281	0.208231	0.208231	0.269136	0.269136	0.855843	dose1
lsrA..ego..AI.2.transport.system.ATP.binding.protein	KO	-16.1086	7.66299	-2.10213	0.0573281	0.208231	0.208231	0.269136	0.269136	0.855843	dose1
K17076..lysY..putative.lysine.transport.system.ATP.binding.protein..EC.3.6.3...	KO	27.4084	13.0402	2.10184	0.0573573	0.208173	0.208173	0.269083	0.269083	0.774802	baseline
aph3.III..aminoglycoside.3..phosphotransferase.III..EC.2.7.1.95.	KO	12.7489	6.06864	2.10078	0.0574654	0.207958	0.207958	0.268884	0.268884	0.774802	baseline
Beta.D.galactosyl..1..4..L.rhamnose.phosphorylase	EC	16.3986	7.80634	2.10067	0.057476	0.207937	0.207937	0.268865	0.268865	0.951433	dose1
degS..two.component.system..NarL.family..sensor.histidine.kinase.DegS..EC.2.7.13.3.	KO	11.7943	5.61484	2.10056	0.0574879	0.207913	0.207913	0.268843	0.268843	0.855843	dose1
prlC..oligopeptidase.A..EC.3.4.24.70.	KO	-24.4972	11.6687	-2.0994	0.0576063	0.207678	0.207678	0.268626	0.268626	0.855843	dose1
ynfG..Tat.targeted.selenate.reductase.subunit.YnfG	KO	24.355	11.6029	2.09904	0.0576431	0.207606	0.207606	0.268559	0.268559	0.855843	dose1
fdxA..ferredoxin	KO	-17.883	8.52535	-2.09762	0.0577885	0.207318	0.207318	0.268293	0.268293	0.855843	dose1
fitB..toxin.FitB..EC.3.1.....	KO	10.8991	5.19892	2.09642	0.057912	0.207074	0.207074	0.268068	0.268068	0.663352	dose2
K01138..uncharacterized.sulfatase..EC.3.1.6...	KO	55.1898	26.3533	2.09423	0.0581379	0.206629	0.206629	0.267658	0.267658	0.663352	dose2
narL..two.component.system..NarL.family..nitrate.nitrite.response.regulator.NarL	KO	-16.1818	7.72836	-2.09382	0.0581801	0.206546	0.206546	0.267581	0.267581	0.855843	dose1
flaG..flagellar.protein.FlaG	KO	11.7389	5.6091	2.09283	0.0582817	0.206347	0.206347	0.267397	0.267397	0.855843	dose1
Hydroxymethylglutaryl.CoA.lyase	EC	19.9252	9.52077	2.09281	0.0582836	0.206343	0.206343	0.267394	0.267394	0.951433	dose1
kamD..beta.lysine.5.6.aminomutase.alpha.subunit..EC.5.4.3.3.	KO	21.9121	10.474	2.09206	0.0583618	0.20619	0.20619	0.267252	0.267252	0.663352	dose2
kamE..beta.lysine.5.6.aminomutase.beta.subunit..EC.5.4.3.3.	KO	21.9121	10.474	2.09206	0.0583618	0.20619	0.20619	0.267252	0.267252	0.663352	dose2
uxuR..GntR.family.transcriptional.regulator..uxu.operon.transcriptional.repressor	KO	-13.1457	6.28387	-2.09198	0.0583704	0.206173	0.206173	0.267236	0.267236	0.774802	baseline
hndC..NADP.reducing.hydrogenase.subunit.HndC..EC.1.12.1.3.	KO	34.4826	16.4879	2.09138	0.0584317	0.206053	0.206053	0.267126	0.267126	0.663352	dose2
superpathway.of.glycerol.degradation.to.1.3.propanediol	pathway	-11.8462	5.67032	-2.08915	0.0586636	0.2056	0.2056	0.266708	0.266708	0.953836	baseline
isopropanol.biosynthesis	pathway	13.3578	6.39517	2.08874	0.0587067	0.205516	0.205516	0.26663	0.26663	0.953836	baseline
fliD..flagellar.hook.associated.protein.2	KO	21.2052	10.1534	2.08849	0.0587328	0.205465	0.205465	0.266583	0.266583	0.855843	dose1
Sarcosine.oxidase	EC	17.8273	8.5404	2.08741	0.0588451	0.205247	0.205247	0.266382	0.266382	0.97976	baseline
abcA..bmrA..ATP.binding.cassette..subfamily.B..bacterial.AbcA.BmrA..EC.3.6.3.44.	KO	17.3588	8.32584	2.08494	0.0591037	0.204745	0.204745	0.265918	0.265918	0.774802	baseline
cgeB..spore.maturation.protein.CgeB	KO	11.0607	5.30596	2.08459	0.0591399	0.204675	0.204675	0.265854	0.265854	0.855843	dose1
fadH..2.4.dienoyl.CoA.reductase..NADPH2...EC.1.3.1.34.	KO	-26.6856	12.8044	-2.08409	0.0591928	0.204573	0.204573	0.265759	0.265759	0.663352	dose2
gluQ..glutamyl.Q.tRNA.Asp..synthetase..EC.6.1.1...	KO	-22.4328	10.768	-2.08329	0.0592765	0.204411	0.204411	0.26561	0.26561	0.855843	dose1
Kanamycin.kinase	EC	21.2633	10.2233	2.0799	0.0596339	0.203722	0.203722	0.264975	0.264975	0.97976	baseline
hdc..HDC..histidine.decarboxylase..EC.4.1.1.22.	KO	-10.1227	4.86732	-2.07973	0.0596516	0.203689	0.203689	0.264943	0.264943	0.774802	baseline
iolG..myo.inositol.2.dehydrogenase...D.chiro.inositol.1.dehydrogenase..EC.1.1.1.18.1.1.1.369.	KO	67.2455	32.3349	2.07966	0.059659	0.203674	0.203674	0.26493	0.26493	0.855843	dose1
xylH..D.xylose.transport.system.permease.protein	KO	-12.4248	5.97506	-2.07944	0.059682	0.20363	0.20363	0.264889	0.264889	0.774802	baseline
E3.1.3.41..4.nitrophenyl.phosphatase..EC.3.1.3.41.	KO	18.9899	9.13408	2.07901	0.0597272	0.203544	0.203544	0.264809	0.264809	0.774802	baseline
betC..choline.sulfatase..EC.3.1.6.6.	KO	33.6976	16.2254	2.07685	0.059957	0.203104	0.203104	0.264403	0.264403	0.663352	dose2
baiCD..NAD..dependent.7alpha.hydroxy.3.oxo.bile.acid.CoA.ester.4.dehydrogenase	KO	16.8663	8.12493	2.07587	0.0600606	0.202906	0.202906	0.264221	0.264221	0.855843	dose1
mtrB..two.component.system..OmpR.family..sensor.histidine.kinase.MtrB..EC.2.7.13.3.	KO	16.3026	7.85892	2.07441	0.060216	0.20261	0.20261	0.263947	0.263947	0.855843	dose1
arlS..two.component.system..OmpR.family..sensor.histidine.kinase.ArlS..EC.2.7.13.3.	KO	12.747	6.14631	2.07393	0.0602675	0.202512	0.202512	0.263857	0.263857	0.855843	dose1
fliOZ..fliO..flagellar.protein.FliO.FliZ	KO	22.8442	11.0203	2.07292	0.0603749	0.202308	0.202308	0.263668	0.263668	0.855843	dose1
gudP..MFS.transporter..ACS.family..glucarate.transporter	KO	-11.0511	5.33184	-2.07267	0.060402	0.202256	0.202256	0.263621	0.263621	0.663352	dose2
moaB..molybdopterin.adenylyltransferase..EC.2.7.7.75.	KO	-11.0511	5.33184	-2.07267	0.060402	0.202256	0.202256	0.263621	0.263621	0.663352	dose2
fixX..ferredoxin.like.protein	KO	-11.0511	5.33184	-2.07267	0.060402	0.202256	0.202256	0.263621	0.263621	0.663352	dose2
TC.SMR3..small.multidrug.resistance.family.3.protein	KO	-11.0511	5.33184	-2.07267	0.060402	0.202256	0.202256	0.263621	0.263621	0.663352	dose2
L.lysine.fermentation.to.acetate.and.butanoate	pathway	19.5193	9.4251	2.07099	0.0605814	0.201916	0.201916	0.263307	0.263307	0.865006	dose2
antB..anti.repressor.protein	KO	47.5883	22.9785	2.07099	0.0605814	0.201916	0.201916	0.263307	0.263307	0.855843	dose1
mttB..trimethylamine...corrinoid.protein.Co.methyltransferase..EC.2.1.1.250.	KO	16.3696	7.91017	2.06944	0.0607483	0.201601	0.201601	0.263016	0.263016	0.663352	dose2
nikE..nickel.transport.system.ATP.binding.protein..EC.3.6.3.24.	KO	43.5742	21.0727	2.06781	0.0609239	0.201269	0.201269	0.26271	0.26271	0.855843	dose1
dinD..DNA.damage.inducible.protein.D	KO	25.5911	12.3781	2.06745	0.0609619	0.201198	0.201198	0.262644	0.262644	0.855843	dose1
glcF..glycolate.oxidase.iron.sulfur.subunit	KO	11.4707	5.55162	2.06619	0.0610985	0.200941	0.200941	0.262407	0.262407	0.663352	dose2
fucR..DeoR.family.transcriptional.regulator..L.fucose.operon.activator	KO	-12.0198	5.82668	-2.0629	0.0614552	0.200273	0.200273	0.261791	0.261791	0.774802	baseline
K09766..uncharacterized.protein	KO	11.5867	5.61849	2.06224	0.0615272	0.200139	0.200139	0.261666	0.261666	0.855843	dose1
K09124..uncharacterized.protein	KO	16.7393	8.12176	2.06104	0.0616573	0.199896	0.199896	0.261443	0.261443	0.774802	baseline
glnK..nitrogen.regulatory.protein.P.II.2	KO	-16.213	7.86646	-2.06102	0.0616594	0.199892	0.199892	0.261439	0.261439	0.855843	dose1
thpR..RNA.2..3..cyclic.3..phosphodiesterase..EC.3.1.4.58.	KO	-44.7243	21.7035	-2.06069	0.0616954	0.199825	0.199825	0.261377	0.261377	0.855843	dose1
Agmatine.deiminase	EC	49.8445	24.2093	2.0589	0.0618915	0.199461	0.199461	0.261041	0.261041	0.951433	dose1
ispA..farnesyl.diphosphate.synthase..EC.2.5.1.1.2.5.1.10.	KO	-17.9192	8.70489	-2.05852	0.0619329	0.199384	0.199384	0.26097	0.26097	0.855843	dose1
Nitric.oxide.dioxygenase	EC	-14.6078	7.09684	-2.05835	0.0619512	0.19935	0.19935	0.260938	0.260938	0.916009	dose2
X2.aminoethylphosphonate..pyruvate.transaminase	EC	-38.0379	18.4926	-2.05692	0.0621078	0.19906	0.19906	0.260671	0.260671	0.97976	baseline
CDP.glycerol.glycerophosphotransferase	EC	100.368	48.8384	2.0551	0.0623076	0.198691	0.198691	0.26033	0.26033	0.951433	dose1
ftsB..cell.division.protein.FtsB	KO	16.9842	8.26507	2.05494	0.0623257	0.198657	0.198657	0.260299	0.260299	0.663352	dose2
mef..MFS.transporter..DHA3.family..macrolide.efflux.protein	KO	28.9957	14.1112	2.05481	0.0623403	0.19863	0.19863	0.260274	0.260274	0.663352	dose2
Beta.lysine.5.6.aminomutase	EC	18.6186	9.0682	2.05318	0.0625198	0.1983	0.1983	0.259969	0.259969	0.951433	dose1
K09803..uncharacterized.protein	KO	19.815	9.65704	2.05187	0.062664	0.198035	0.198035	0.259725	0.259725	0.774802	baseline
ATP.adenylyltransferase	EC	9.36881	4.56784	2.05104	0.0627566	0.197865	0.197865	0.259568	0.259568	0.97976	baseline
envZ..two.component.system..OmpR.family..osmolarity.sensor.histidine.kinase.EnvZ..EC.2.7.13.3.	KO	-17.8666	8.71876	-2.04921	0.0629596	0.197494	0.197494	0.259225	0.259225	0.855843	dose1
aapJ..bztA..general.L.amino.acid.transport.system.substrate.binding.protein	KO	-17.8666	8.71876	-2.04921	0.0629596	0.197494	0.197494	0.259225	0.259225	0.855843	dose1
aapQ..bztB..general.L.amino.acid.transport.system.permease.protein	KO	-17.8666	8.71876	-2.04921	0.0629596	0.197494	0.197494	0.259225	0.259225	0.855843	dose1
aapM..bztC..general.L.amino.acid.transport.system.permease.protein	KO	-17.8666	8.71876	-2.04921	0.0629596	0.197494	0.197494	0.259225	0.259225	0.855843	dose1
gltL..aatP..glutamate.aspartate.transport.system.ATP.binding.protein..EC.3.6.3...	KO	-17.8666	8.71876	-2.04921	0.0629596	0.197494	0.197494	0.259225	0.259225	0.855843	dose1
zapD..cell.division.protein.ZapD	KO	-17.8666	8.71876	-2.04921	0.0629596	0.197494	0.197494	0.259225	0.259225	0.855843	dose1
flhF..flagellar.biosynthesis.protein.FlhF	KO	11.5237	5.62994	2.04685	0.063222	0.197016	0.197016	0.258784	0.258784	0.855843	dose1
flhG..fleN..flagellar.biosynthesis.protein.FlhG	KO	11.5237	5.62994	2.04685	0.063222	0.197016	0.197016	0.258784	0.258784	0.855843	dose1
sbcB..exoI..exodeoxyribonuclease.I..EC.3.1.11.1.	KO	-17.8522	8.72401	-2.04633	0.0632799	0.19691	0.19691	0.258686	0.258686	0.855843	dose1
holC..DNA.polymerase.III.subunit.chi..EC.2.7.7.7.	KO	-17.8522	8.72401	-2.04633	0.0632799	0.19691	0.19691	0.258686	0.258686	0.855843	dose1
priB..primosomal.replication.protein.N	KO	-17.8522	8.72401	-2.04633	0.0632799	0.19691	0.19691	0.258686	0.258686	0.855843	dose1
secB..preprotein.translocase.subunit.SecB	KO	-17.8522	8.72401	-2.04633	0.0632799	0.19691	0.19691	0.258686	0.258686	0.855843	dose1
sspA..mglA..stringent.starvation.protein.A	KO	-17.8522	8.72401	-2.04633	0.0632799	0.19691	0.19691	0.258686	0.258686	0.855843	dose1
sspB..stringent.starvation.protein.B	KO	-17.8522	8.72401	-2.04633	0.0632799	0.19691	0.19691	0.258686	0.258686	0.855843	dose1
lptE..rlpB..LPS.assembly.lipoprotein	KO	-17.8522	8.72401	-2.04633	0.0632799	0.19691	0.19691	0.258686	0.258686	0.855843	dose1
ampD..N.acetyl.anhydromuramoyl.L.alanine.amidase..EC.3.5.1.28.	KO	-17.8522	8.72401	-2.04633	0.0632799	0.19691	0.19691	0.258686	0.258686	0.855843	dose1
hscA..molecular.chaperone.HscA	KO	-17.8522	8.72401	-2.04633	0.0632799	0.19691	0.19691	0.258686	0.258686	0.855843	dose1
hscB..HSCB..HSC20..molecular.chaperone.HscB	KO	-17.8522	8.72401	-2.04633	0.0632799	0.19691	0.19691	0.258686	0.258686	0.855843	dose1
fdx..ferredoxin..2Fe.2S	KO	-17.8522	8.72401	-2.04633	0.0632799	0.19691	0.19691	0.258686	0.258686	0.855843	dose1
greB..transcription.elongation.factor.GreB	KO	-17.8522	8.72401	-2.04633	0.0632799	0.19691	0.19691	0.258686	0.258686	0.855843	dose1
slmA..ttk..TetR.AcrR.family.transcriptional.regulator	KO	-17.8522	8.72401	-2.04633	0.0632799	0.19691	0.19691	0.258686	0.258686	0.855843	dose1
ispZ..intracellular.septation.protein	KO	-17.8522	8.72401	-2.04633	0.0632799	0.19691	0.19691	0.258686	0.258686	0.855843	dose1
cyaY..CyaY.protein	KO	-17.8522	8.72401	-2.04633	0.0632799	0.19691	0.19691	0.258686	0.258686	0.855843	dose1
pbpG..serine.type.D.Ala.D.Ala.endopeptidase..penicillin.binding.protein.7...EC.3.4.21...	KO	-17.8522	8.72401	-2.04633	0.0632799	0.19691	0.19691	0.258686	0.258686	0.855843	dose1
bamC..outer.membrane.protein.assembly.factor.BamC	KO	-17.8522	8.72401	-2.04633	0.0632799	0.19691	0.19691	0.258686	0.258686	0.855843	dose1
prmB..ribosomal.protein.L3.glutamine.methyltransferase..EC.2.1.1.298.	KO	-17.8522	8.72401	-2.04633	0.0632799	0.19691	0.19691	0.258686	0.258686	0.855843	dose1
K09158..uncharacterized.protein	KO	-17.8522	8.72401	-2.04633	0.0632799	0.19691	0.19691	0.258686	0.258686	0.855843	dose1
hda..DnaA.homolog.protein	KO	-17.8522	8.72401	-2.04633	0.0632799	0.19691	0.19691	0.258686	0.258686	0.855843	dose1
iscR..Rrf2.family.transcriptional.regulator..iron.sulfur.cluster.assembly.transcription.factor	KO	-17.8522	8.72401	-2.04633	0.0632799	0.19691	0.19691	0.258686	0.258686	0.855843	dose1
ttcA..tRNA.2.thiocytidine.biosynthesis.protein.TtcA	KO	-17.8522	8.72401	-2.04633	0.0632799	0.19691	0.19691	0.258686	0.258686	0.855843	dose1
erpA..iron.sulfur.cluster.insertion.protein	KO	-17.8522	8.72401	-2.04633	0.0632799	0.19691	0.19691	0.258686	0.258686	0.855843	dose1
ccmG..dsbE..cytochrome.c.biogenesis.protein.CcmG..thiol.disulfide.interchange.protein.DsbE	KO	-17.8371	8.729	-2.04343	0.0636045	0.196321	0.196321	0.258143	0.258143	0.855843	dose1
L.erythro.3.5.diaminohexanoate.dehydrogenase	EC	20.0862	9.83072	2.04321	0.06363	0.196275	0.196275	0.2581	0.2581	0.916009	dose2
flgM..negative.regulator.of.flagellin.synthesis.FlgM	KO	22.5748	11.0508	2.04282	0.063673	0.196198	0.196198	0.258029	0.258029	0.855843	dose1
citR..LysR.family.transcriptional.regulator..repressor.for.citA	KO	-10.9137	5.34263	-2.04275	0.0636812	0.196183	0.196183	0.258015	0.258015	0.774802	baseline
ompR..two.component.system..OmpR.family..phosphate.regulon.response.regulator.OmpR	KO	-17.8123	8.72039	-2.0426	0.063698	0.196152	0.196152	0.257987	0.257987	0.855843	dose1
atoE..short.chain.fatty.acids.transporter	KO	17.4662	8.55146	2.04249	0.0637107	0.196129	0.196129	0.257965	0.257965	0.855843	dose1
K07504..predicted.type.IV.restriction.endonuclease	KO	12.202	5.97495	2.04219	0.0637445	0.196068	0.196068	0.257909	0.257909	0.663352	dose2
LDHD..dld..D.lactate.dehydrogenase..cytochrome...EC.1.1.2.4.	KO	10.0525	4.92314	2.0419	0.063777	0.19601	0.19601	0.257855	0.257855	0.774802	baseline
hicA..mRNA.interferase.HicA..EC.3.1.....	KO	39.5673	19.3896	2.04064	0.0639183	0.195755	0.195755	0.25762	0.25762	0.855843	dose1
draG..ADP.ribosyl..dinitrogen.reductase..hydrolase..EC.3.2.2.24.	KO	-20.7526	10.1708	-2.04042	0.0639431	0.19571	0.19571	0.257579	0.257579	0.663352	dose2
bamB..outer.membrane.protein.assembly.factor.BamB	KO	-17.8393	8.74309	-2.04039	0.0639471	0.195703	0.195703	0.257572	0.257572	0.855843	dose1
iscA..iron.sulfur.cluster.assembly.protein	KO	-17.7222	8.70195	-2.03658	0.0643781	0.194929	0.194929	0.256858	0.256858	0.855843	dose1
dlgD..3.dehydro.L.gulonate.2.dehydrogenase..EC.1.1.1.130.	KO	-61.9262	30.4105	-2.03634	0.0644046	0.194882	0.194882	0.256814	0.256814	0.774802	baseline
Acetoacetate.decarboxylase	EC	13.7828	6.76897	2.03618	0.0644231	0.194849	0.194849	0.256783	0.256783	0.97976	baseline
eutC..ethanolamine.ammonia.lyase.small.subunit..EC.4.3.1.7.	KO	49.1844	24.1695	2.03498	0.0645599	0.194604	0.194604	0.256558	0.256558	0.774802	baseline
Arabinonate.dehydratase	EC	11.2375	5.52245	2.03487	0.064572	0.194583	0.194583	0.256538	0.256538	0.916009	dose2
uidA..GUSB..beta.glucuronidase..EC.3.2.1.31.	KO	45.0725	22.1543	2.03448	0.0646166	0.194503	0.194503	0.256464	0.256464	0.663352	dose2
Trans.2.decenoyl..acyl.carrier.protein..isomerase	EC	-27.0428	13.307	-2.03223	0.0648735	0.194046	0.194046	0.256042	0.256042	0.951433	dose1
Phosphogluconate.dehydrogenase..NAD....dependent..decarboxylating.	EC	-70.2146	34.5716	-2.03099	0.0650148	0.193795	0.193795	0.255811	0.255811	0.97976	baseline
Phosphogluconate.dehydrogenase..NADP....dependent..decarboxylating.	EC	-70.2146	34.5716	-2.03099	0.0650148	0.193795	0.193795	0.255811	0.255811	0.97976	baseline
K09805..uncharacterized.protein	KO	11.798	5.81699	2.0282	0.0653348	0.193229	0.193229	0.255288	0.255288	0.663352	dose2
mobAB..molybdopterin.guanine.dinucleotide.biosynthesis.protein..EC.2.7.7.77.	KO	-11.9484	5.89218	-2.02785	0.0653757	0.193156	0.193156	0.255221	0.255221	0.774802	baseline
K09005..uncharacterized.protein	KO	20.7735	10.25	2.02668	0.06551	0.19292	0.19292	0.255003	0.255003	0.663352	dose2
nemR..TetR.AcrR.family.transcriptional.regulator..transcriptional.repressor.for.nem.operon	KO	16.8803	8.32919	2.02665	0.0655142	0.192912	0.192912	0.254996	0.254996	0.774802	baseline
Lysine.2.3.aminomutase	EC	40.6553	20.0672	2.02596	0.0655939	0.192772	0.192772	0.254866	0.254866	0.916009	dose2
tctB..putative.tricarboxylic.transport.membrane.protein	KO	18.7271	9.24493	2.02566	0.0656282	0.192712	0.192712	0.254811	0.254811	0.855843	dose1
wbqP..O.antigen.biosynthesis.protein.WbqP	KO	36.1033	17.8238	2.02556	0.0656397	0.192691	0.192691	0.254792	0.254792	0.774802	baseline
ligD..bifunctional.non.homologous.end.joining.protein.LigD..EC.6.5.1.1.	KO	23.6685	11.6886	2.02491	0.0657143	0.19256	0.19256	0.254671	0.254671	0.774802	baseline
araM..egsA..glycerol.1.phosphate.dehydrogenase..NAD.P.....EC.1.1.1.261.	KO	43.9761	21.742	2.02263	0.0659786	0.192097	0.192097	0.254243	0.254243	0.855843	dose1
UAP1..UDP.N.acetylglucosamine.UDP.N.acetylgalactosamine.diphosphorylase..EC.2.7.7.23.2.7.7.83.	KO	16.6831	8.25383	2.02126	0.0661385	0.191818	0.191818	0.253986	0.253986	0.663352	dose2
Thymidine.phosphorylase	EC	-11.6462	5.76289	-2.0209	0.0661798	0.191745	0.191745	0.253919	0.253919	0.916009	dose2
Deoxyribodipyrimidine.photo.lyase	EC	-11.6462	5.76289	-2.0209	0.0661798	0.191745	0.191745	0.253919	0.253919	0.916009	dose2
Sulfoquinovose.isomerase	EC	-11.6462	5.76289	-2.0209	0.0661798	0.191745	0.191745	0.253919	0.253919	0.916009	dose2
K09798..uncharacterized.protein	KO	12.6601	6.26602	2.02044	0.0662338	0.191651	0.191651	0.253832	0.253832	0.774802	baseline
Choline.sulfatase	EC	42.7762	21.1757	2.02006	0.0662774	0.191575	0.191575	0.253762	0.253762	0.916009	dose2
arginine..ornithine.and.proline.interconversion	pathway	16.859	8.3489	2.01931	0.0663659	0.191421	0.191421	0.25362	0.25362	0.865006	dose2
X4.phytase	EC	13.194	6.53565	2.01878	0.0664273	0.191314	0.191314	0.253521	0.253521	0.916009	dose2
lyxA..D.lyxose.ketol.isomerase..EC.5.3.1.15.	KO	14.605	7.24397	2.01615	0.0667347	0.190781	0.190781	0.253029	0.253029	0.663352	dose2
K09711..uncharacterized.protein	KO	12.0834	5.99891	2.01427	0.0669562	0.190398	0.190398	0.252675	0.252675	0.663352	dose2
plc..cpa..phospholipase.C...alpha.toxin..EC.3.1.4.3.	KO	12.0834	5.99891	2.01427	0.0669562	0.190398	0.190398	0.252675	0.252675	0.663352	dose2
tupA..vupA..tungstate.transport.system.substrate.binding.protein	KO	15.0049	7.45565	2.01256	0.0671578	0.190051	0.190051	0.252355	0.252355	0.663352	dose2
tupB..vupB..tungstate.transport.system.permease.protein	KO	15.0049	7.45565	2.01256	0.0671578	0.190051	0.190051	0.252355	0.252355	0.663352	dose2
tupC..vupC..tungstate.transport.system.ATP.binding.protein..EC.3.6.3.55.	KO	15.0049	7.45565	2.01256	0.0671578	0.190051	0.190051	0.252355	0.252355	0.663352	dose2
X6.7.dihydropteridine.reductase	EC	-23.3361	11.6074	-2.01045	0.0674068	0.189623	0.189623	0.25196	0.25196	0.951433	dose1
ompU..outer.membrane.protein.OmpU	KO	-9.49518	4.72715	-2.00865	0.0676204	0.189257	0.189257	0.251622	0.251622	0.855843	dose1
rpaA..two.component.system..OmpR.family..response.regulator.RpaA	KO	-9.49518	4.72715	-2.00865	0.0676204	0.189257	0.189257	0.251622	0.251622	0.855843	dose1
traV..conjugal.transfer.pilus.assembly.protein.TraV	KO	-9.49518	4.72715	-2.00865	0.0676204	0.189257	0.189257	0.251622	0.251622	0.855843	dose1
traL..conjugal.transfer.pilus.assembly.protein.TraL	KO	-9.49518	4.72715	-2.00865	0.0676204	0.189257	0.189257	0.251622	0.251622	0.855843	dose1
imuA..protein.ImuA	KO	-9.49518	4.72715	-2.00865	0.0676204	0.189257	0.189257	0.251622	0.251622	0.855843	dose1
fccB..sulfide.dehydrogenase..flavocytochrome.c..flavoprotein.chain..EC.1.8.2.3.	KO	-9.49518	4.72715	-2.00865	0.0676204	0.189257	0.189257	0.251622	0.251622	0.855843	dose1
fccA..cytochrome.subunit.of.sulfide.dehydrogenase	KO	-9.49518	4.72715	-2.00865	0.0676204	0.189257	0.189257	0.251622	0.251622	0.855843	dose1
mtiP..5..methylthioinosine.phosphorylase..EC.2.4.2.44.	KO	-9.49518	4.72715	-2.00865	0.0676204	0.189257	0.189257	0.251622	0.251622	0.855843	dose1
aroP..aromatic.amino.acid.transport.protein.AroP	KO	-12.9963	6.47503	-2.00714	0.0677998	0.188951	0.188951	0.251339	0.251339	0.855843	dose1
Uroporphyrinogen.III.C.methyltransferase	EC	68.0438	33.9043	2.00694	0.067824	0.188909	0.188909	0.251301	0.251301	0.951433	dose1
Oligosaccharide.reducing.end.xylanase	EC	12.6319	6.30328	2.00403	0.0681714	0.188318	0.188318	0.250755	0.250755	0.916009	dose2
lolB..outer.membrane.lipoprotein.LolB	KO	-10.407	5.19409	-2.00362	0.0682199	0.188236	0.188236	0.250679	0.250679	0.774802	baseline
waaQ..rfaQ..heptosyltransferase.III..EC.2.4.....	KO	-10.407	5.19409	-2.00362	0.0682199	0.188236	0.188236	0.250679	0.250679	0.774802	baseline
bisC..biotin.methionine.sulfoxide.reductase..EC.1.......	KO	-10.407	5.19409	-2.00362	0.0682199	0.188236	0.188236	0.250679	0.250679	0.774802	baseline
traG..conjugal.transfer.mating.pair.stabilization.protein.TraG	KO	-10.407	5.19409	-2.00362	0.0682199	0.188236	0.188236	0.250679	0.250679	0.774802	baseline
ihfA..himA..integration.host.factor.subunit.alpha	KO	27.7651	13.8755	2.00101	0.0685329	0.187706	0.187706	0.25019	0.25019	0.663352	dose2
K08981..putative.membrane.protein	KO	17.6696	8.8341	2.00016	0.0686362	0.187532	0.187532	0.250029	0.250029	0.855843	dose1
ADP.glyceromanno.heptose.6.epimerase	EC	-28.8097	14.4143	-1.99869	0.0688135	0.187233	0.187233	0.249754	0.249754	0.951433	dose1
btuB..vitamin.B12.transporter	KO	-39.5593	19.7939	-1.99856	0.0688286	0.187208	0.187208	0.24973	0.24973	0.663352	dose2
K09803..uncharacterized.protein	KO	14.4437	7.23352	1.99677	0.0690451	0.186844	0.186844	0.249394	0.249394	0.663352	dose2
X6.phospho.3.hexuloisomerase	EC	-11.7911	5.90783	-1.99585	0.069157	0.186656	0.186656	0.249221	0.249221	0.97976	baseline
Glucarate.dehydratase	EC	-24.5002	12.2764	-1.99571	0.0691736	0.186628	0.186628	0.249195	0.249195	0.951433	dose1
agrB..accessory.gene.regulator.B	KO	26.2902	13.1744	1.99555	0.0691932	0.186596	0.186596	0.249165	0.249165	0.855843	dose1
rgpA..rhamnosyltransferase..EC.2.4.1...	KO	-12.0514	6.0415	-1.99478	0.0692868	0.186439	0.186439	0.249021	0.249021	0.774802	baseline
Exo.poly.alpha.galacturonosidase	EC	20.9645	10.5113	1.99446	0.0693252	0.186375	0.186375	0.248961	0.248961	0.951433	dose1
dusA..tRNA.dihydrouridine.synthase.A..EC.1.......	KO	-17.5729	8.81207	-1.99419	0.0693587	0.186319	0.186319	0.24891	0.24891	0.855843	dose1
X.2R..sulfolactate.sulfo.lyase	EC	10.9843	5.50846	1.99408	0.0693714	0.186298	0.186298	0.24889	0.24889	0.916009	dose2
narJ..narW..nitrate.reductase.molybdenum.cofactor.assembly.chaperone.NarJ.NarW	KO	14.3322	7.19024	1.99329	0.0694673	0.186138	0.186138	0.248742	0.248742	0.663352	dose2
spoVFA..dipicolinate.synthase.subunit.A	KO	29.279	14.6896	1.99319	0.0694803	0.186116	0.186116	0.248722	0.248722	0.855843	dose1
K09705..uncharacterized.protein	KO	12.9946	6.52624	1.99113	0.0697316	0.185697	0.185697	0.248336	0.248336	0.855843	dose1
codB..cytosine.permease	KO	38.3796	19.2771	1.99094	0.0697546	0.185659	0.185659	0.248301	0.248301	0.855843	dose1
MAO..aofH..monoamine.oxidase..EC.1.4.3.4.	KO	16.2449	8.15943	1.99093	0.0697551	0.185658	0.185658	0.2483	0.2483	0.663352	dose2
per..rfbE..perosamine.synthetase..EC.2.6.1.102.	KO	16.2449	8.15943	1.99093	0.0697551	0.185658	0.185658	0.2483	0.2483	0.663352	dose2
CYP152A..fatty.acid.peroxygenase..EC.1.11.2.4.	KO	16.2449	8.15943	1.99093	0.0697551	0.185658	0.185658	0.2483	0.2483	0.663352	dose2
PTS.HPR.FRUB..fruB..fpr..phosphocarrier.protein.FPr	KO	-22.706	11.4078	-1.99038	0.0698225	0.185547	0.185547	0.248197	0.248197	0.855843	dose1
yndD..spore.germination.protein	KO	42.3923	21.3042	1.98985	0.0698874	0.185439	0.185439	0.248097	0.248097	0.855843	dose1
flgJ..flagellar.protein.FlgJ	KO	22.9704	11.5461	1.98946	0.0699356	0.185359	0.185359	0.248024	0.248024	0.855843	dose1
waaI..rfaI..UDP.D.galactose..glucosyl.LPS.alpha.1.3.D.galactosyltransferase..EC.2.4.1.44.	KO	-13.3219	6.69637	-1.98943	0.0699395	0.185352	0.185352	0.248018	0.248018	0.855843	dose1
K09806..uncharacterized.protein	KO	-12.3045	6.1854	-1.98928	0.0699576	0.185322	0.185322	0.24799	0.24799	0.663352	dose2
nifA..Nif.specific.regulatory.protein	KO	10.5134	5.28707	1.98851	0.0700524	0.185165	0.185165	0.247845	0.247845	0.663352	dose2
K07497..putative.transposase	KO	-61.2153	30.7887	-1.98824	0.0700849	0.185112	0.185112	0.247795	0.247795	0.663352	dose2
fliR.flhB..flagellar.biosynthetic.protein.FliR.FlhB	KO	11.776	5.92363	1.98797	0.0701177	0.185057	0.185057	0.247745	0.247745	0.663352	dose2
dgk..deoxyguanosine.kinase..EC.2.7.1.113.	KO	11.776	5.92363	1.98797	0.0701177	0.185057	0.185057	0.247745	0.247745	0.663352	dose2
dck..deoxyadenosine.deoxycytidine.kinase..EC.2.7.1.76.2.7.1.74.	KO	11.776	5.92363	1.98797	0.0701177	0.185057	0.185057	0.247745	0.247745	0.663352	dose2
Dimethylsulfoxide.reductase	EC	-23.0316	11.5861	-1.98787	0.0701307	0.185036	0.185036	0.247725	0.247725	0.951433	dose1
nirK..nitrite.reductase..NO.forming...EC.1.7.2.1.	KO	15.2907	7.69481	1.98714	0.0702204	0.184888	0.184888	0.247588	0.247588	0.855843	dose1
patA..putrescine.aminotransferase..EC.2.6.1.82.	KO	12.7009	6.39636	1.98565	0.0704043	0.184584	0.184584	0.247308	0.247308	0.663352	dose2
flhB2..flagellar.biosynthesis.protein	KO	20.6429	10.4106	1.98287	0.0707473	0.18402	0.18402	0.246788	0.246788	0.855843	dose1
mtsT..energy.coupling.factor.transport.system.substrate.specific.component	KO	15.4232	7.78361	1.98149	0.0709178	0.183741	0.183741	0.24653	0.24653	0.663352	dose2
X4.nitrophenylphosphatase	EC	17.9075	9.03826	1.9813	0.070942	0.183701	0.183701	0.246494	0.246494	0.97976	baseline
ascD..ddhD..rfbI..CDP.4.dehydro.6.deoxyglucose.reductase..E3..EC.1.17.1.1.	KO	10.4774	5.28923	1.98089	0.0709923	0.183619	0.183619	0.246418	0.246418	0.663352	dose2
thrB2..homoserine.kinase.type.II..EC.2.7.1.39.	KO	10.4774	5.28923	1.98089	0.0709923	0.183619	0.183619	0.246418	0.246418	0.663352	dose2
dTDP.N.acetylthomosamine.biosynthesis	pathway	58.7238	29.6534	1.98034	0.071061	0.183507	0.183507	0.246314	0.246314	0.865315	dose1
wbdC..wbpZ..N.acetyl.alpha.D.glucosaminyl.diphospho.ditrans.octacis.undecaprenol.3.alpha.mannosyltransferase...rhamnosyltransferase..EC.2.4.1.348.2.4.1...	KO	12.6308	6.37862	1.98018	0.0710816	0.183473	0.183473	0.246283	0.246283	0.774802	baseline
splB..spore.photoproduct.lyase..EC.4.1.99.14.	KO	23.7965	12.0181	1.98006	0.0710965	0.183449	0.183449	0.246261	0.246261	0.663352	dose2
uxaA2..altronate.dehydratase.large.subunit..EC.4.2.1.7.	KO	56.356	28.4844	1.97848	0.0712924	0.18313	0.18313	0.245966	0.245966	0.774802	baseline
Lysyltransferase	EC	34.0714	17.2252	1.97799	0.0713538	0.18303	0.18303	0.245873	0.245873	0.916009	dose2
K07120..uncharacterized.protein	KO	13.0959	6.62747	1.97601	0.0716014	0.182627	0.182627	0.245502	0.245502	0.663352	dose2
E3.2.1.89..arabinogalactan.endo.1.4.beta.galactosidase..EC.3.2.1.89.	KO	25.9217	13.1257	1.97488	0.0717437	0.182397	0.182397	0.245289	0.245289	0.855843	dose1
ycbA..glnK..two.component.system..sensor.histidine.kinase.YcbA..EC.2.7.13.3.	KO	-11.6004	5.87509	-1.97451	0.0717897	0.182322	0.182322	0.245221	0.245221	0.774802	baseline
vanW..vancomycin.resistance.protein.VanW	KO	35.1528	17.8043	1.97439	0.0718041	0.182299	0.182299	0.245199	0.245199	0.774802	baseline
Diguanylate.cyclase	EC	13.4795	6.82998	1.97358	0.071906	0.182134	0.182134	0.245047	0.245047	0.97976	baseline
K17214..inositol.transport.system.permease.protein	KO	34.0194	17.2464	1.97255	0.0720356	0.181925	0.181925	0.244854	0.244854	0.855843	dose1
pimB..phosphatidyl.myo.inositol.dimannoside.synthase..EC.2.4.1.346.	KO	10.4764	5.31369	1.97159	0.072157	0.18173	0.18173	0.244673	0.244673	0.774802	baseline
D.lactate.dehydrogenase..cytochrome.	EC	9.63341	4.89061	1.96977	0.0723862	0.181361	0.181361	0.244333	0.244333	0.97976	baseline
E1.7.1.7..guaC..GMP.reductase..EC.1.7.1.7.	KO	-24.5326	12.4648	-1.96815	0.0725922	0.181031	0.181031	0.244028	0.244028	0.855843	dose1
X16S.rRNA..guanine.966..N.2...methyltransferase	EC	65.6073	33.3364	1.96804	0.0726061	0.181008	0.181008	0.244008	0.244008	0.951433	dose1
X.S..sulfolactate.dehydrogenase	EC	12.2736	6.24605	1.96501	0.0729913	0.180393	0.180393	0.24344	0.24344	0.916009	dose2
Hydrogen.dehydrogenase..NADP....	EC	45.8445	23.339	1.96428	0.0730839	0.180246	0.180246	0.243304	0.243304	0.916009	dose2
flgL..flagellar.hook.associated.protein.3.FlgL	KO	23.8386	12.1436	1.96306	0.07324	0.179997	0.179997	0.243075	0.243075	0.855843	dose1
csh1..CRISPR.associated.protein.Csh1	KO	-14.1342	7.20634	-1.96136	0.0734578	0.179652	0.179652	0.242756	0.242756	0.663352	dose2
E2.7.7.53..ATP.adenylyltransferase..EC.2.7.7.53.	KO	10.8262	5.52262	1.96034	0.0735888	0.179445	0.179445	0.242564	0.242564	0.855843	dose1
K11777..HAD.superfamily.phosphatase	KO	-13.5774	6.92783	-1.95984	0.0736532	0.179343	0.179343	0.24247	0.24247	0.774802	baseline
btrG..gamma.L.glutamyl.butirosin.B.gamma.L.glutamyl.cyclotransferase..EC.4.3.2.6.	KO	-13.5774	6.92783	-1.95984	0.0736532	0.179343	0.179343	0.24247	0.24247	0.774802	baseline
SLC30A5_7..ZNT5_7..MTP..MSC2..solute.carrier.family.30..zinc.transporter...member.5.7	KO	-13.5774	6.92783	-1.95984	0.0736532	0.179343	0.179343	0.24247	0.24247	0.774802	baseline
TC.DME..drug.metabolite.transporter..DME.family	KO	9.54111	4.87111	1.95872	0.0737977	0.179115	0.179115	0.24226	0.24226	0.855843	dose1
kdgR..IclR.family.transcriptional.regulator..KDG.regulon.repressor	KO	20.5177	10.4798	1.95784	0.0739099	0.178938	0.178938	0.242097	0.242097	0.774802	baseline
togM..oligogalacturonide.transport.system.permease.protein	KO	11.6863	5.97037	1.95738	0.0739694	0.178844	0.178844	0.24201	0.24201	0.774802	baseline
togN..oligogalacturonide.transport.system.permease.protein	KO	11.6863	5.97037	1.95738	0.0739694	0.178844	0.178844	0.24201	0.24201	0.774802	baseline
gcl..tartronate.semialdehyde.synthase..EC.4.1.1.47.	KO	-13.686	7.00007	-1.95513	0.0742607	0.178387	0.178387	0.241588	0.241588	0.774802	baseline
cheV..two.component.system..chemotaxis.family..chemotaxis.protein.CheV	KO	22.5254	11.5229	1.95484	0.0742986	0.178327	0.178327	0.241533	0.241533	0.855843	dose1
yqgE..MFS.transporter..YQGE.family..putative.transporter	KO	13.7393	7.02914	1.95461	0.0743278	0.178282	0.178282	0.241491	0.241491	0.663352	dose2
cysA..sulfate.transport.system.ATP.binding.protein..EC.3.6.3.25.	KO	40.0295	20.4839	1.9542	0.0743816	0.178197	0.178197	0.241413	0.241413	0.855843	dose1
yjgA..ribosome.associated.protein	KO	-32.1493	16.4569	-1.95355	0.0744657	0.178066	0.178066	0.241292	0.241292	0.855843	dose1
L.idonate.5.dehydrogenase..NAD.P.....	EC	12.4997	6.40436	1.95174	0.0747006	0.177699	0.177699	0.240953	0.240953	0.916009	dose2
X.2R..3.sulfolactate.dehydrogenase..NADP....	EC	12.4997	6.40436	1.95174	0.0747006	0.177699	0.177699	0.240953	0.240953	0.916009	dose2
Dihydroanticapsin.7.dehydrogenase	EC	12.4997	6.40436	1.95174	0.0747006	0.177699	0.177699	0.240953	0.240953	0.916009	dose2
X3.deoxy.alpha.D.manno.octulosonate.8.oxidase	EC	12.4997	6.40436	1.95174	0.0747006	0.177699	0.177699	0.240953	0.240953	0.916009	dose2
X.Methylamine..corrinoid.protein..Co.methyltransferase	EC	12.4997	6.40436	1.95174	0.0747006	0.177699	0.177699	0.240953	0.240953	0.916009	dose2
Taurine..pyruvate.aminotransferase	EC	12.4997	6.40436	1.95174	0.0747006	0.177699	0.177699	0.240953	0.240953	0.916009	dose2
Trans.2.3.dihydro.3.hydroxyanthranilate.isomerase	EC	12.4997	6.40436	1.95174	0.0747006	0.177699	0.177699	0.240953	0.240953	0.916009	dose2
Methylornithine.synthase	EC	12.4997	6.40436	1.95174	0.0747006	0.177699	0.177699	0.240953	0.240953	0.916009	dose2
oraE..D.ornithine.4.5.aminomutase.subunit.beta..EC.5.4.3.5.	KO	18.9255	9.70057	1.95097	0.0748015	0.177542	0.177542	0.240808	0.240808	0.855843	dose1
DNA.ligase..ATP.	EC	20.6111	10.5655	1.9508	0.0748232	0.177508	0.177508	0.240777	0.240777	0.97976	baseline
E1.1.1.251..gatD..galactitol.1.phosphate.5.dehydrogenase..EC.1.1.1.251.	KO	-13.7927	7.0707	-1.95068	0.0748394	0.177483	0.177483	0.240753	0.240753	0.855843	dose1
waaO..rfaI..UDP.glucose..glucosyl.LPS.alpha.1.3.glucosyltransferase..EC.2.4.1...	KO	-13.7927	7.0707	-1.95068	0.0748394	0.177483	0.177483	0.240753	0.240753	0.855843	dose1
waaR..waaT..rfaJ..UDP.glucose.galactose..glucosyl.LPS.alpha.1.2.glucosyl.galactosyltransferase..EC.2.4.1...	KO	-13.7927	7.0707	-1.95068	0.0748394	0.177483	0.177483	0.240753	0.240753	0.855843	dose1
nupC..nucleoside.transport.protein	KO	-13.7927	7.0707	-1.95068	0.0748394	0.177483	0.177483	0.240753	0.240753	0.855843	dose1
ygiF..triphosphatase..EC.3.6.1.25.	KO	-13.7927	7.0707	-1.95068	0.0748394	0.177483	0.177483	0.240753	0.240753	0.855843	dose1
Nitrite.reductase..NO.forming.	EC	15.9345	8.16959	1.95046	0.0748676	0.177439	0.177439	0.240713	0.240713	0.951433	dose1
cbiN..cobalt.nickel.transport.protein	KO	36.8616	18.9024	1.9501	0.0749148	0.177365	0.177365	0.240645	0.240645	0.663352	dose2
atoC..two.component.system..NtrC.family..response.regulator.AtoC	KO	-13.5625	6.96051	-1.9485	0.0751242	0.17704	0.17704	0.240345	0.240345	0.774802	baseline
tcyN..L.cystine.transport.system.ATP.binding.protein..EC.3.6.3...	KO	18.7505	9.62305	1.9485	0.0751245	0.17704	0.17704	0.240344	0.240344	0.663352	dose2
Gluconate.2.dehydrogenase..acceptor.	EC	10.959	5.63002	1.94653	0.0753824	0.17664	0.17664	0.239976	0.239976	0.916009	dose2
Cytochrome.c3.hydrogenase	EC	10.959	5.63002	1.94653	0.0753824	0.17664	0.17664	0.239976	0.239976	0.916009	dose2
Hydrogensulfite.reductase	EC	10.959	5.63002	1.94653	0.0753824	0.17664	0.17664	0.239976	0.239976	0.916009	dose2
Dissimilatory.sulfite.reductase	EC	10.959	5.63002	1.94653	0.0753824	0.17664	0.17664	0.239976	0.239976	0.916009	dose2
alsE..D.allulose.6.phosphate.3.epimerase..EC.5.1.3...	KO	45.6477	23.4518	1.94645	0.075393	0.176624	0.176624	0.239961	0.239961	0.855843	dose1
K17213..inositol.transport.system.substrate.binding.protein	KO	28.2802	14.5366	1.94544	0.0755249	0.17642	0.17642	0.239773	0.239773	0.663352	dose2
K09124..uncharacterized.protein	KO	10.7896	5.5463	1.94538	0.0755336	0.176407	0.176407	0.23976	0.23976	0.855843	dose1
psiE..protein.PsiE	KO	-24.2253	12.4577	-1.9446	0.0756354	0.17625	0.17625	0.239615	0.239615	0.855843	dose1
tamB..translocation.and.assembly.module.TamB	KO	-12.4603	6.40834	-1.94439	0.0756629	0.176207	0.176207	0.239576	0.239576	0.855843	dose1
Co.methyltransferase	EC	68.4038	35.1893	1.94388	0.0757307	0.176103	0.176103	0.23948	0.23948	0.951433	dose1
Co.methyltransferase.1	EC	68.4062	35.1909	1.94386	0.0757332	0.176099	0.176099	0.239476	0.239476	0.951433	dose1
epsO..pyruvyl.transferase.EpsO..EC.2.......	KO	10.2078	5.25288	1.94327	0.0758116	0.175979	0.175979	0.239365	0.239365	0.774802	baseline
Fumarate.reductase..CoM.CoB.	EC	21.6292	11.1311	1.94314	0.0758287	0.175952	0.175952	0.239341	0.239341	0.951433	dose1
superpathway.of.N.acetylneuraminate.degradation	pathway	-36.4484	18.7641	-1.94245	0.0759199	0.175812	0.175812	0.239211	0.239211	0.953836	baseline
lysP..lysine.specific.permease	KO	-14.9911	7.72072	-1.94168	0.0760219	0.175656	0.175656	0.239067	0.239067	0.855843	dose1
xltB..putative.xylitol.transport.system.permease.protein	KO	-22.203	11.4397	-1.94087	0.0761293	0.175491	0.175491	0.238915	0.238915	0.774802	baseline
kefG..glutathione.regulated.potassium.efflux.system.ancillary.protein.KefG	KO	-44.9232	23.1551	-1.9401	0.076231	0.175335	0.175335	0.238771	0.238771	0.774802	baseline
PTS.Fru2.EIIC..PTS.system..fructose.specific.IIC.like.component	KO	-14.368	7.40624	-1.93998	0.0762462	0.175312	0.175312	0.23875	0.23875	0.663352	dose2
DCAA..acyl.CoA.dehydrogenase..EC.1.3.99...	KO	22.0338	11.3587	1.93983	0.0762672	0.17528	0.17528	0.23872	0.23872	0.855843	dose1
peptidoglycan.biosynthesis.IV..Enterococcus.faecium.	pathway	29.6652	15.2985	1.93909	0.0763645	0.175131	0.175131	0.238583	0.238583	0.865315	dose1
GATM..glycine.amidinotransferase..EC.2.1.4.1.	KO	20.1444	10.3895	1.93892	0.0763878	0.175095	0.175095	0.23855	0.23855	0.855843	dose1
fadH..2.4.dienoyl.CoA.reductase..NADPH2...EC.1.3.1.34.	KO	-28.5247	14.7137	-1.93865	0.0764239	0.17504	0.17504	0.238499	0.238499	0.855843	dose1
K18333..L.fucose.dehydrogenase	KO	8.36343	4.31413	1.93861	0.0764284	0.175034	0.175034	0.238493	0.238493	0.774802	baseline
K09940..uncharacterized.protein	KO	12.7181	6.56351	1.93769	0.0765507	0.174847	0.174847	0.23832	0.23832	0.663352	dose2
lysX1..putative.lysine.transport.system.substrate.binding.protein	KO	14.5006	7.48514	1.93725	0.0766099	0.174757	0.174757	0.238237	0.238237	0.774802	baseline
fliJ..flagellar.FliJ.protein	KO	22.4057	11.5696	1.93661	0.0766957	0.174626	0.174626	0.238117	0.238117	0.855843	dose1
fliF..flagellar.M.ring.protein.FliF	KO	23.3907	12.0934	1.93417	0.0770213	0.174132	0.174132	0.23766	0.23766	0.855843	dose1
lmrP..MFS.transporter..DHA1.family..multidrug.resistance.protein.B	KO	29.0863	15.0518	1.93242	0.0772563	0.173776	0.173776	0.237332	0.237332	0.855843	dose1
K09799..uncharacterized.protein	KO	29.0863	15.0518	1.93242	0.0772563	0.173776	0.173776	0.237332	0.237332	0.855843	dose1
echA..ech.hydrogenase.subunit.A	KO	14.1097	7.30581	1.9313	0.0774059	0.17355	0.17355	0.237123	0.237123	0.855843	dose1
echC..ech.hydrogenase.subunit.C	KO	14.1097	7.30581	1.9313	0.0774059	0.17355	0.17355	0.237123	0.237123	0.855843	dose1
echE..ech.hydrogenase.subunit.E	KO	14.1097	7.30581	1.9313	0.0774059	0.17355	0.17355	0.237123	0.237123	0.855843	dose1
cphA..cyanophycin.synthetase..EC.6.3.2.29.6.3.2.30.	KO	17.1355	8.87432	1.93091	0.0774589	0.17347	0.17347	0.23705	0.23705	0.855843	dose1
E4.6.1.1B..cyaB..adenylate.cyclase..class.2..EC.4.6.1.1.	KO	17.1355	8.87432	1.93091	0.0774589	0.17347	0.17347	0.23705	0.23705	0.855843	dose1
yfkQ..spore.germination.protein	KO	17.1355	8.87432	1.93091	0.0774589	0.17347	0.17347	0.23705	0.23705	0.855843	dose1
cphB..cyanophycinase..EC.3.4.15.6.	KO	17.1355	8.87432	1.93091	0.0774589	0.17347	0.17347	0.23705	0.23705	0.855843	dose1
Raffinose..raffinose.alpha.galactosyltransferase	EC	44.9296	23.2703	1.93077	0.077478	0.173442	0.173442	0.237023	0.237023	0.951433	dose1
Trehalose.6.phosphate.phosphorylase	EC	44.9296	23.2703	1.93077	0.077478	0.173442	0.173442	0.237023	0.237023	0.951433	dose1
IgA.specific.serine.endopeptidase	EC	44.9296	23.2703	1.93077	0.077478	0.173442	0.173442	0.237023	0.237023	0.951433	dose1
Indolepyruvate.decarboxylase	EC	44.9296	23.2703	1.93077	0.077478	0.173442	0.173442	0.237023	0.237023	0.951433	dose1
UAP1..UDP.N.acetylglucosamine.UDP.N.acetylgalactosamine.diphosphorylase..EC.2.7.7.23.2.7.7.83.	KO	12.4677	6.45912	1.93024	0.0775486	0.173335	0.173335	0.236925	0.236925	0.774802	baseline
lysX2..putative.lysine.transport.system.permease.protein	KO	25.05	12.9834	1.92939	0.0776633	0.173163	0.173163	0.236766	0.236766	0.774802	baseline
X.FADH.2..oxidizing.	EC	59.8722	31.0402	1.92886	0.0777352	0.173055	0.173055	0.236666	0.236666	0.97976	baseline
K17213..inositol.transport.system.substrate.binding.protein	KO	30.9954	16.0828	1.92724	0.0779542	0.172726	0.172726	0.236363	0.236363	0.855843	dose1
tyrR..transcriptional.regulator.of.aroF..aroG..tyrA.and.aromatic.amino.acid.transport	KO	-9.29423	4.82353	-1.92685	0.0780068	0.172647	0.172647	0.23629	0.23629	0.774802	baseline
X2.hydroxymethylglutarate.dehydrogenase	EC	12.2522	6.36268	1.92564	0.0781718	0.1724	0.1724	0.236062	0.236062	0.916009	dose2
uxaA1..altronate.dehydratase.small.subunit..EC.4.2.1.7.	KO	17.3486	9.01721	1.92394	0.0784019	0.172057	0.172057	0.235745	0.235745	0.774802	baseline
K06888..uncharacterized.protein	KO	26.8869	13.9796	1.92329	0.0784912	0.171924	0.171924	0.235622	0.235622	0.663352	dose2
wbpB..UDP.N.acetyl.2.amino.2.deoxyglucuronate.dehydrogenase..EC.1.1.1.335.	KO	27.0963	14.0939	1.92255	0.0785917	0.171774	0.171774	0.235484	0.235484	0.663352	dose2
nifV..homocitrate.synthase.NifV..EC.2.3.3.14.	KO	17.1824	8.94109	1.92174	0.0787031	0.171609	0.171609	0.235331	0.235331	0.855843	dose1
prkA..serine.protein.kinase	KO	10.6963	5.56661	1.92151	0.0787342	0.171563	0.171563	0.235289	0.235289	0.774802	baseline
K09786..uncharacterized.protein	KO	10.6963	5.56661	1.92151	0.0787342	0.171563	0.171563	0.235289	0.235289	0.774802	baseline
formaldehyde.oxidation.I	pathway	-11.3087	5.88588	-1.92133	0.078759	0.171526	0.171526	0.235255	0.235255	0.953836	baseline
E3.2.1.96..mannosyl.glycoprotein.endo.beta.N.acetylglucosaminidase..EC.3.2.1.96.	KO	23.3732	12.1669	1.92105	0.0787975	0.171469	0.171469	0.235202	0.235202	0.855843	dose1
sugE..quaternary.ammonium.compound.resistance.protein.SugE	KO	43.7486	22.7745	1.92095	0.0788112	0.171448	0.171448	0.235183	0.235183	0.663352	dose2
ku..DNA.end.binding.protein.Ku	KO	22.3573	11.6516	1.91882	0.0791022	0.171018	0.171018	0.234785	0.234785	0.774802	baseline
cynR..LysR.family.transcriptional.regulator..cyn.operon.transcriptional.activator	KO	-7.4579	3.88853	-1.91792	0.0792257	0.170835	0.170835	0.234617	0.234617	0.663352	dose2
eptC..heptose.I.phosphate.ethanolaminephosphotransferase..EC.2.7.8...	KO	-13.3584	6.96979	-1.91661	0.0794062	0.170569	0.170569	0.234371	0.234371	0.663352	dose2
Tartronate.semialdehyde.synthase	EC	-13.092	6.83187	-1.91631	0.0794474	0.170508	0.170508	0.234315	0.234315	0.97976	baseline
dTDP.4.amino.4.6.dideoxygalactose.transaminase	EC	67.3536	35.1552	1.91589	0.079505	0.170424	0.170424	0.234237	0.234237	0.951433	dose1
hxlB..6.phospho.3.hexuloisomerase..EC.5.3.1.27.	KO	-11.425	5.96412	-1.91563	0.0795418	0.170369	0.170369	0.234187	0.234187	0.774802	baseline
csh2..CRISPR.associated.protein.Csh2	KO	-14.3703	7.50354	-1.91514	0.0796093	0.17027	0.17027	0.234095	0.234095	0.663352	dose2
cas5h..CRISPR.associated.protein.Cas5h	KO	-14.3703	7.50354	-1.91514	0.0796093	0.17027	0.17027	0.234095	0.234095	0.663352	dose2
fliY..cystine.transport.system.substrate.binding.protein	KO	29.6255	15.4852	1.91315	0.0798842	0.169867	0.169867	0.233723	0.233723	0.855843	dose1
Glutamate.carboxypeptidase	EC	-33.9283	17.7347	-1.9131	0.0798906	0.169858	0.169858	0.233715	0.233715	0.951433	dose1
epsE..glycosyltransferase.EpsE..EC.2.4.....	KO	-10.1531	5.31081	-1.91179	0.0800729	0.169591	0.169591	0.233468	0.233468	0.774802	baseline
UDP.N.acetylgalactosamine.diphosphorylase	EC	17.5419	9.17608	1.91169	0.0800861	0.169572	0.169572	0.233451	0.233451	0.916009	dose2
nifB..nitrogen.fixation.protein.NifB	KO	18.3488	9.60252	1.91083	0.0802053	0.169397	0.169397	0.23329	0.23329	0.663352	dose2
reductive.TCA.cycle.I	pathway	-24.0136	12.5698	-1.91043	0.0802616	0.169315	0.169315	0.233214	0.233214	0.865006	dose2
K09749..uncharacterized.protein	KO	15.7511	8.24962	1.90932	0.0804166	0.16909	0.16909	0.233006	0.233006	0.855843	dose1
Membrane.dipeptidase	EC	99.9936	52.3915	1.90858	0.0805188	0.168941	0.168941	0.232869	0.232869	0.97976	baseline
UMF1..MFS.transporter..UMF1.family	KO	34.5176	18.1075	1.90626	0.0808433	0.16847	0.16847	0.232434	0.232434	0.855843	dose1
xylG..D.xylose.transport.system.ATP.binding.protein..EC.3.6.3.17.	KO	-9.76665	5.12382	-1.90613	0.0808623	0.168443	0.168443	0.232409	0.232409	0.774802	baseline
UDP.N.acetylgalactosamine.diphosphorylase	EC	12.382	6.49765	1.90561	0.0809348	0.168338	0.168338	0.232312	0.232312	0.97976	baseline
CO.methylating.acetyl.CoA.synthase	EC	67.205	35.2705	1.90542	0.0809614	0.168299	0.168299	0.232276	0.232276	0.951433	dose1
MFS.CP..MFS.transporter..CP.family..cyanate.transporter	KO	-14.8291	7.78262	-1.90541	0.0809622	0.168298	0.168298	0.232275	0.232275	0.855843	dose1
superpathway.of.glycolysis.and.Entner.Doudoroff	pathway	-33.1829	17.4157	-1.90535	0.0809711	0.168285	0.168285	0.232263	0.232263	0.953836	baseline
patA..putrescine.aminotransferase..EC.2.6.1.82.	KO	10.9677	5.75627	1.90534	0.0809724	0.168283	0.168283	0.232261	0.232261	0.774802	baseline
E2.8.3.5B..scoB..3.oxoacid.CoA.transferase.subunit.B..EC.2.8.3.5.	KO	16.6635	8.7485	1.90472	0.0810589	0.168158	0.168158	0.232146	0.232146	0.855843	dose1
gctA..glutaconate.CoA.transferase..subunit.A..EC.2.8.3.12.	KO	-27.3724	14.3758	-1.90406	0.0811524	0.168023	0.168023	0.232021	0.232021	0.774802	baseline
gctB..glutaconate.CoA.transferase..subunit.B..EC.2.8.3.12.	KO	-27.3724	14.3758	-1.90406	0.0811524	0.168023	0.168023	0.232021	0.232021	0.774802	baseline
phsA..psrA..thiosulfate.reductase...polysulfide.reductase.chain.A..EC.1.8.5.5.	KO	18.1479	9.53201	1.90389	0.0811754	0.16799	0.16799	0.231991	0.231991	0.855843	dose1
Pyruvate..water.dikinase	EC	-30.8621	16.2122	-1.90363	0.0812127	0.167936	0.167936	0.231941	0.231941	0.97976	baseline
nrfH..cytochrome.c.nitrite.reductase.small.subunit	KO	32.4114	17.0263	1.90361	0.0812147	0.167933	0.167933	0.231938	0.231938	0.663352	dose2
Lipopolysaccharide.3.alpha.galactosyltransferase	EC	-11.8391	6.2214	-1.90296	0.0813064	0.167801	0.167801	0.231816	0.231816	0.951433	dose1
flgJ..flagellar.protein.FlgJ	KO	28.149	14.8063	1.90115	0.0815625	0.167433	0.167433	0.231476	0.231476	0.774802	baseline
shc..squalene.hopene.tetraprenyl.beta.curcumene.cyclase..EC.5.4.99.17.4.2.1.129.	KO	10.4938	5.52032	1.90093	0.0815923	0.16739	0.16739	0.231437	0.231437	0.774802	baseline
D.glucarate.degradation.I	pathway	-34.6528	18.2553	-1.89824	0.0819741	0.166843	0.166843	0.230932	0.230932	0.865315	dose1
kamA..lysine.2.3.aminomutase..EC.5.4.3.2.	KO	28.1972	14.8626	1.8972	0.082121	0.166633	0.166633	0.230738	0.230738	0.663352	dose2
MOCS2B..moaE..molybdopterin.synthase.catalytic.subunit..EC.2.8.1.12.	KO	-23.9423	12.6219	-1.89689	0.0821646	0.166571	0.166571	0.230681	0.230681	0.855843	dose1
helD..DNA.helicase.IV..EC.3.6.4.12.	KO	-14.3075	7.54409	-1.89651	0.0822186	0.166494	0.166494	0.23061	0.23061	0.855843	dose1
yfiM..putative.lipoprotein	KO	-14.3075	7.54409	-1.89651	0.0822186	0.166494	0.166494	0.23061	0.23061	0.855843	dose1
parD1_3_4..antitoxin.ParD1.3.4	KO	-14.3075	7.54409	-1.89651	0.0822186	0.166494	0.166494	0.23061	0.23061	0.855843	dose1
torR..two.component.system..OmpR.family..torCAD.operon.response.regulator.TorR	KO	-14.3075	7.54409	-1.89651	0.0822186	0.166494	0.166494	0.23061	0.23061	0.855843	dose1
dexA..dextranase..EC.3.2.1.11.	KO	30.8536	16.269	1.89647	0.0822254	0.166484	0.166484	0.230601	0.230601	0.663352	dose2
eutL..ethanolamine.utilization.protein.EutL	KO	47.3761	24.9959	1.89535	0.0823837	0.166259	0.166259	0.230393	0.230393	0.774802	baseline
PDHA..pdhA..pyruvate.dehydrogenase.E1.component.alpha.subunit..EC.1.2.4.1.	KO	35.6173	18.8015	1.89439	0.082521	0.166063	0.166063	0.230212	0.230212	0.774802	baseline
fer..ferredoxin	KO	41.6506	21.9951	1.89363	0.0826289	0.16591	0.16591	0.230071	0.230071	0.663352	dose2
Glycerate.2.kinase	EC	-12.1044	6.3955	-1.89264	0.082771	0.165709	0.165709	0.229885	0.229885	0.97976	baseline
Allose.kinase	EC	-12.1044	6.3955	-1.89264	0.082771	0.165709	0.165709	0.229885	0.229885	0.97976	baseline
o.pyrocatechuate.decarboxylase	EC	-12.1044	6.3955	-1.89264	0.082771	0.165709	0.165709	0.229885	0.229885	0.97976	baseline
L.rhamnonate.dehydratase	EC	-12.1044	6.3955	-1.89264	0.082771	0.165709	0.165709	0.229885	0.229885	0.97976	baseline
Carboxylesterase	EC	9.62721	5.08739	1.89237	0.0828103	0.165653	0.165653	0.229834	0.229834	0.916009	dose2
ygfZ..tRNA.modifying.protein.YgfZ	KO	-23.8447	12.6007	-1.89233	0.0828153	0.165646	0.165646	0.229827	0.229827	0.855843	dose1
gudD..glucarate.dehydratase..EC.4.2.1.40.	KO	-20.6913	10.9476	-1.89002	0.0831466	0.165178	0.165178	0.229395	0.229395	0.663352	dose2
flgD..flagellar.basal.body.rod.modification.protein.FlgD	KO	23.0167	12.1846	1.889	0.0832929	0.164972	0.164972	0.229204	0.229204	0.855843	dose1
E4.1.99.2..tyrosine.phenol.lyase..EC.4.1.99.2.	KO	21.7177	11.4973	1.88893	0.0833035	0.164957	0.164957	0.229191	0.229191	0.855843	dose1
Sulfoacetaldehyde.dehydrogenase..acylating.	EC	14.6392	7.75011	1.8889	0.0833081	0.16495	0.16495	0.229185	0.229185	0.916009	dose2
pseI..neuB3..pseudaminic.acid.synthase..EC.2.5.1.97.	KO	22.9793	12.168	1.8885	0.0833654	0.164869	0.164869	0.22911	0.22911	0.663352	dose2
K00183..prokaryotic.molybdopterin.containing.oxidoreductase.family..molybdopterin.binding.subunit	KO	17.9704	9.51706	1.88823	0.0834038	0.164815	0.164815	0.22906	0.22906	0.855843	dose1
ntrX..two.component.system..NtrC.family..nitrogen.regulation.response.regulator.NtrX	KO	13.5871	7.19581	1.8882	0.0834086	0.164809	0.164809	0.229054	0.229054	0.663352	dose2
Precorrin.2.dehydrogenase	EC	69.0641	36.5889	1.88757	0.0834993	0.164681	0.164681	0.228937	0.228937	0.951433	dose1
Sirohydrochlorin.ferrochelatase	EC	69.0641	36.5889	1.88757	0.0834993	0.164681	0.164681	0.228937	0.228937	0.951433	dose1
Alpha.alpha.phosphotrehalase	EC	-61.5223	32.618	-1.88614	0.0837053	0.164392	0.164392	0.22867	0.22867	0.916009	dose2
spoVFB..dipicolinate.synthase.subunit.B	KO	33.6821	17.8593	1.88598	0.0837295	0.164358	0.164358	0.228638	0.228638	0.855843	dose1
superpathway.of.sulfur.oxidation..Acidianus.ambivalens.	pathway	43.4078	23.0326	1.88463	0.0839248	0.164085	0.164085	0.228386	0.228386	0.865315	dose1
lpqC..polyhydroxybutyrate.depolymerase	KO	14.6821	7.79068	1.88457	0.0839333	0.164073	0.164073	0.228375	0.228375	0.774802	baseline
Nucleoside.triphosphate.phosphatase	EC	67.7732	35.9814	1.88356	0.0840793	0.163869	0.163869	0.228187	0.228187	0.951433	dose1
dgoD..galactonate.dehydratase..EC.4.2.1.6.	KO	-49.4826	26.2956	-1.88178	0.0843375	0.163509	0.163509	0.227854	0.227854	0.774802	baseline
bioW..6.carboxyhexanoate..CoA.ligase..EC.6.2.1.14.	KO	11.4536	6.09769	1.87835	0.0848387	0.162813	0.162813	0.227212	0.227212	0.663352	dose2
Succinate.semialdehyde.dehydrogenase..acetylating.	EC	17.1531	9.13555	1.87762	0.0849449	0.162666	0.162666	0.227077	0.227077	0.951433	dose1
K09803..uncharacterized.protein	KO	12.7548	6.79667	1.87663	0.0850913	0.162464	0.162464	0.22689	0.22689	0.855843	dose1
nrfD..protein.NrfD	KO	-14.6558	7.8107	-1.87637	0.0851288	0.162412	0.162412	0.226842	0.226842	0.855843	dose1
thiY..putative.hydroxymethylpyrimidine.transport.system.substrate.binding.protein	KO	58.6647	31.2671	1.87625	0.0851471	0.162387	0.162387	0.226819	0.226819	0.774802	baseline
thiX..putative.hydroxymethylpyrimidine.transport.system.permease.protein	KO	58.6647	31.2671	1.87625	0.0851471	0.162387	0.162387	0.226819	0.226819	0.774802	baseline
thiZ..putative.hydroxymethylpyrimidine.transport.system.ATP.binding.protein	KO	58.6647	31.2671	1.87625	0.0851471	0.162387	0.162387	0.226819	0.226819	0.774802	baseline
rexA..oligosaccharide.reducing.end.xylanase..EC.3.2.1.156.	KO	12.2824	6.55194	1.87461	0.0853869	0.162057	0.162057	0.226514	0.226514	0.774802	baseline
APOD..apolipoprotein.D.and.lipocalin.family.protein	KO	29.5262	15.7507	1.8746	0.0853888	0.162054	0.162054	0.226511	0.226511	0.774802	baseline
ccmH..cytochrome.c.type.biogenesis.protein.CcmH	KO	-14.2364	7.59682	-1.87399	0.0854783	0.161931	0.161931	0.226398	0.226398	0.855843	dose1
gerKA..spore.germination.protein.KA	KO	39.2411	20.9565	1.87251	0.0856976	0.16163	0.16163	0.22612	0.22612	0.774802	baseline
Glycine.amidinotransferase	EC	20.9571	11.2053	1.87028	0.0860262	0.16118	0.16118	0.225705	0.225705	0.951433	dose1
formaldehyde.assimilation.II..RuMP.Cycle.	pathway	-10.5738	5.65372	-1.87024	0.0860329	0.161171	0.161171	0.225696	0.225696	0.953836	baseline
sucD..succinate.semialdehyde.dehydrogenase..EC.1.2.1.76.	KO	15.7596	8.43059	1.86934	0.0861668	0.160988	0.160988	0.225528	0.225528	0.855843	dose1
ATP.adenylyltransferase	EC	10.5691	5.6562	1.86859	0.0862771	0.160838	0.160838	0.225389	0.225389	0.951433	dose1
DHPS..dys..deoxyhypusine.synthase..EC.2.5.1.46.	KO	12.7932	6.84854	1.86802	0.0863625	0.160722	0.160722	0.225281	0.225281	0.774802	baseline
cheX..chemotaxis.protein.CheX	KO	15.6682	8.39268	1.86688	0.0865316	0.160492	0.160492	0.225069	0.225069	0.774802	baseline
E2.4.1.166..raffinose.raffinose.alpha.galactotransferase..EC.2.4.1.166.	KO	35.1486	18.8282	1.8668	0.0865436	0.160475	0.160475	0.225054	0.225054	0.855843	dose1
iga..IgA.specific.serine.endopeptidase..EC.3.4.21.72.	KO	35.1486	18.8282	1.8668	0.0865436	0.160475	0.160475	0.225054	0.225054	0.855843	dose1
PGRP..peptidoglycan.recognition.protein	KO	35.1486	18.8282	1.8668	0.0865436	0.160475	0.160475	0.225054	0.225054	0.855843	dose1
PTS.Bgl.EIIA..bglF..bglP..PTS.system..beta.glucoside.specific.IIA.component..EC.2.7.1...	KO	35.1486	18.8282	1.8668	0.0865436	0.160475	0.160475	0.225054	0.225054	0.855843	dose1
E2.4.1.216..trehalose.6.phosphate.phosphorylase..EC.2.4.1.216.	KO	35.1486	18.8282	1.8668	0.0865436	0.160475	0.160475	0.225054	0.225054	0.855843	dose1
cpbD..chitin.binding.protein	KO	35.1486	18.8282	1.8668	0.0865436	0.160475	0.160475	0.225054	0.225054	0.855843	dose1
ipdC..indolepyruvate.decarboxylase..EC.4.1.1.74.	KO	35.1486	18.8282	1.8668	0.0865436	0.160475	0.160475	0.225054	0.225054	0.855843	dose1
fno..8.hydroxy.5.deazaflavin.NADPH.oxidoreductase..EC.1.5.1.40.	KO	35.1486	18.8282	1.8668	0.0865436	0.160475	0.160475	0.225054	0.225054	0.855843	dose1
pdc..phenolic.acid.decarboxylase..EC.4.1.1...	KO	35.1486	18.8282	1.8668	0.0865436	0.160475	0.160475	0.225054	0.225054	0.855843	dose1
K15975..glyoxalase.family.protein	KO	35.1486	18.8282	1.8668	0.0865436	0.160475	0.160475	0.225054	0.225054	0.855843	dose1
K06976..uncharacterized.protein	KO	-17.7611	9.51525	-1.8666	0.0865745	0.160433	0.160433	0.225015	0.225015	0.855843	dose1
E3.3.1.1..ahcY..adenosylhomocysteinase..EC.3.3.1.1.	KO	31.8957	17.0879	1.86656	0.0865795	0.160427	0.160427	0.225009	0.225009	0.663352	dose2
lyxK..L.xylulokinase..EC.2.7.1.53.	KO	-44.7742	24.0009	-1.86552	0.0867352	0.160215	0.160215	0.224814	0.224814	0.774802	baseline
K02475..two.component.system..CitB.family..response.regulator	KO	15.0494	8.06759	1.86542	0.0867502	0.160195	0.160195	0.224795	0.224795	0.855843	dose1
Homocitrate.synthase	EC	17.679	9.48046	1.86478	0.0868453	0.160066	0.160066	0.224676	0.224676	0.951433	dose1
mef..MFS.transporter..DHA3.family..macrolide.efflux.protein	KO	21.5467	11.5621	1.86356	0.087028	0.159819	0.159819	0.224448	0.224448	0.855843	dose1
dmsB..anaerobic.dimethyl.sulfoxide.reductase.subunit.B..DMSO.reductase.iron..sulfur.subunit.	KO	-31.3993	16.8619	-1.86214	0.0872404	0.159532	0.159532	0.224184	0.224184	0.855843	dose1
Arabinonate.dehydratase	EC	-12.1573	6.53847	-1.85936	0.0876595	0.158968	0.158968	0.223663	0.223663	0.97976	baseline
CDP.4.dehydro.6.deoxyglucose.reductase	EC	10.3376	5.56125	1.85886	0.0877347	0.158867	0.158867	0.22357	0.22357	0.916009	dose2
Protoporphyrinogen.IX.dehydrogenase..menaquinone.	EC	-25.3723	13.6522	-1.85847	0.0877933	0.158789	0.158789	0.223497	0.223497	0.916009	dose2
Tellurite.methyltransferase	EC	-27.6461	14.8837	-1.85747	0.0879438	0.158587	0.158587	0.223311	0.223311	0.951433	dose1
hemG..menaquinone.dependent.protoporphyrinogen.oxidase..EC.1.3.5.3.	KO	-30.555	16.4758	-1.85454	0.0883885	0.157994	0.157994	0.222763	0.222763	0.855843	dose1
Galactitol.1.phosphate.5.dehydrogenase	EC	-12.0877	6.52026	-1.85387	0.08849	0.157859	0.157859	0.222639	0.222639	0.951433	dose1
Triphosphatase	EC	-12.0877	6.52026	-1.85387	0.08849	0.157859	0.157859	0.222639	0.222639	0.951433	dose1
Glutathione.disulfide.reductase	EC	-31.8843	17.2059	-1.8531	0.0886065	0.157704	0.157704	0.222496	0.222496	0.951433	dose1
yuiF..putative.amino.acid.transporter	KO	-11.6763	6.30336	-1.8524	0.0887141	0.157561	0.157561	0.222364	0.222364	0.855843	dose1
Deoxyribonuclease.I	EC	-31.8654	17.209	-1.85167	0.0888255	0.157413	0.157413	0.222227	0.222227	0.951433	dose1
cooF..anaerobic.carbon.monoxide.dehydrogenase.iron.sulfur.subunit	KO	33.3489	18.0107	1.85161	0.0888339	0.157402	0.157402	0.222217	0.222217	0.855843	dose1
D.ornithine.4.5.aminomutase	EC	18.5408	10.015	1.8513	0.0888815	0.157339	0.157339	0.222159	0.222159	0.951433	dose1
dmpA..dap..D.aminopeptidase..EC.3.4.11.19.	KO	29.4677	15.9176	1.85126	0.0888883	0.15733	0.15733	0.222151	0.222151	0.663352	dose2
togB..oligogalacturonide.transport.system.substrate.binding.protein	KO	15.5575	8.40486	1.85101	0.0889252	0.157281	0.157281	0.222105	0.222105	0.663352	dose2
Oligosaccharide.reducing.end.xylanase	EC	12.2025	6.59244	1.85099	0.0889293	0.157275	0.157275	0.2221	0.2221	0.97976	baseline
X23S.rRNA..uridine.2552..2..O..methyltransferase	EC	-31.9192	17.2484	-1.85056	0.0889951	0.157188	0.157188	0.22202	0.22202	0.951433	dose1
Exoribonuclease.II	EC	-31.9192	17.2484	-1.85056	0.0889951	0.157188	0.157188	0.22202	0.22202	0.951433	dose1
cuyA..L.cysteate.sulfo.lyase..EC.4.4.1.25.	KO	18.8375	10.1826	1.84996	0.089086	0.157068	0.157068	0.221909	0.221909	0.774802	baseline
gabT..4.aminobutyrate.aminotransferase....S..3.amino.2.methylpropionate.transaminase..EC.2.6.1.19.2.6.1.22.	KO	12.825	6.93444	1.84946	0.0891628	0.156967	0.156967	0.221815	0.221815	0.774802	baseline
N.methylhydantoinase..ATP.hydrolyzing.	EC	-10.2516	5.54383	-1.84919	0.089204	0.156912	0.156912	0.221765	0.221765	0.97976	baseline
nifD..nitrogenase.molybdenum.iron.protein.alpha.chain..EC.1.18.6.1.	KO	15.2893	8.27785	1.84702	0.0895379	0.156472	0.156472	0.221359	0.221359	0.663352	dose2
Propionate.CoA.transferase	EC	-93.1241	50.4356	-1.84639	0.0896334	0.156347	0.156347	0.221243	0.221243	0.916009	dose2
K09155..uncharacterized.protein	KO	17.0609	9.24092	1.84623	0.0896584	0.156314	0.156314	0.221213	0.221213	0.663352	dose2
ABC.CYST.P..cystine.transport.system.permease.protein	KO	29.2778	15.8653	1.84539	0.0897872	0.156145	0.156145	0.221056	0.221056	0.855843	dose1
argA..amino.acid.N.acetyltransferase..EC.2.3.1.1.	KO	10.5606	5.72284	1.84535	0.0897939	0.156136	0.156136	0.221048	0.221048	0.774802	baseline
Deoxyguanosine.kinase	EC	11.5518	6.26546	1.84372	0.0900454	0.155806	0.155806	0.220744	0.220744	0.916009	dose2
Deoxycytidine.kinase	EC	11.5518	6.26546	1.84372	0.0900454	0.155806	0.155806	0.220744	0.220744	0.916009	dose2
hysA..hylA..hylB..hyaluronate.lyase..EC.4.2.2.1.	KO	10.5283	5.71082	1.84357	0.090068	0.155777	0.155777	0.220717	0.220717	0.663352	dose2
dmpA..dap..D.aminopeptidase..EC.3.4.11.19.	KO	17.533	9.51082	1.84348	0.0900834	0.155756	0.155756	0.220698	0.220698	0.774802	baseline
K06971..uncharacterized.protein	KO	29.7754	16.1628	1.84222	0.0902778	0.155502	0.155502	0.220464	0.220464	0.663352	dose2
aguG..alpha.1.4.digalacturonate.transport.system.permease.protein	KO	25.1921	13.688	1.84044	0.0905531	0.155144	0.155144	0.220133	0.220133	0.663352	dose2
cooS..acsA..anaerobic.carbon.monoxide.dehydrogenase.catalytic.subunit..EC.1.2.7.4.	KO	44.2801	24.0821	1.83871	0.0908219	0.154794	0.154794	0.21981	0.21981	0.855843	dose1
acuB..acetoin.utilization.protein.AcuB	KO	18.5926	10.1137	1.83836	0.0908765	0.154723	0.154723	0.219745	0.219745	0.663352	dose2
tRNA.pseudouridine.65..synthase	EC	-17.9841	9.78274	-1.83835	0.0908781	0.154721	0.154721	0.219743	0.219743	0.916009	dose2
abfD..4.hydroxybutyryl.CoA.dehydratase...vinylacetyl.CoA.Delta.isomerase..EC.4.2.1.120.5.3.3.3.	KO	47.1869	25.6836	1.83724	0.0910513	0.154497	0.154497	0.219535	0.219535	0.774802	baseline
seaA..uncharacterized.protein	KO	8.61155	4.68771	1.83705	0.0910812	0.154458	0.154458	0.2195	0.2195	0.663352	dose2
Succinate..CoA.ligase..ADP.forming.	EC	-49.7761	27.1014	-1.83666	0.091142	0.154379	0.154379	0.219427	0.219427	0.97976	baseline
Undecaprenyl.phosphate.4.deoxy.4.formamido.L.arabinose.transferase	EC	64.7662	35.2904	1.83524	0.0913644	0.154092	0.154092	0.219162	0.219162	0.951433	dose1
cooF..anaerobic.carbon.monoxide.dehydrogenase.iron.sulfur.subunit	KO	40.2583	21.9387	1.83504	0.0913955	0.154052	0.154052	0.219125	0.219125	0.663352	dose2
Arginine.deiminase	EC	14.7594	8.04553	1.83449	0.091482	0.15394	0.15394	0.219022	0.219022	0.916009	dose2
K00185..prokaryotic.molybdopterin.containing.oxidoreductase.family..membrane.subunit	KO	16.0912	8.77649	1.83345	0.0916449	0.15373	0.15373	0.218828	0.218828	0.855843	dose1
Acid.phosphatase	EC	12.5047	6.82205	1.83299	0.0917172	0.153637	0.153637	0.218742	0.218742	0.97976	baseline
K09770..uncharacterized.protein	KO	20.0796	10.9582	1.83238	0.091812	0.153515	0.153515	0.21863	0.21863	0.663352	dose2
cheW..purine.binding.chemotaxis.protein.CheW	KO	26.2613	14.3438	1.83084	0.0920546	0.153204	0.153204	0.218342	0.218342	0.663352	dose2
nikB..nickel.transport.system.permease.protein	KO	-29.0371	15.8604	-1.83079	0.092063	0.153193	0.153193	0.218332	0.218332	0.663352	dose2
Mannosyl.glycoprotein.endo.beta.N.acetylglucosaminidase	EC	24.4446	13.3521	1.83077	0.0920657	0.15319	0.15319	0.218329	0.218329	0.951433	dose1
mtnK..5.methylthioribose.kinase..EC.2.7.1.100.	KO	17.6829	9.65928	1.83067	0.0920822	0.153169	0.153169	0.21831	0.21831	0.774802	baseline
malT..LuxR.family.transcriptional.regulator..maltose.regulon.positive.regulatory.protein	KO	21.9982	12.0201	1.83011	0.0921699	0.153056	0.153056	0.218206	0.218206	0.663352	dose2
gcvR..glycine.cleavage.system.transcriptional.repressor	KO	17.7284	9.68717	1.83009	0.092173	0.153052	0.153052	0.218202	0.218202	0.855843	dose1
eutT..ethanolamine.utilization.cobalamin.adenosyltransferase..EC.2.5.1.17.	KO	52.3135	28.5895	1.82982	0.0922167	0.152996	0.152996	0.218151	0.218151	0.774802	baseline
xynD..arabinoxylan.arabinofuranohydrolase..EC.3.2.1.55.	KO	12.991	7.10207	1.82918	0.0923164	0.152869	0.152869	0.218033	0.218033	0.663352	dose2
K07014..uncharacterized.protein	KO	13.9346	7.62284	1.82801	0.0925024	0.152631	0.152631	0.217814	0.217814	0.663352	dose2
cpxA..two.component.system..OmpR.family..sensor.histidine.kinase.CpxA..EC.2.7.13.3.	KO	13.2728	7.26124	1.82789	0.0925203	0.152609	0.152609	0.217793	0.217793	0.663352	dose2
eutB..ethanolamine.ammonia.lyase.large.subunit..EC.4.3.1.7.	KO	35.5255	19.4512	1.82639	0.0927585	0.152305	0.152305	0.217512	0.217512	0.855843	dose1
Sirohydrochlorin.cobaltochelatase	EC	61.4043	33.622	1.82631	0.0927709	0.152289	0.152289	0.217498	0.217498	0.951433	dose1
dctQ..C4.dicarboxylate.transporter..DctQ.subunit	KO	15.112	8.27879	1.82539	0.0929177	0.152103	0.152103	0.217326	0.217326	0.774802	baseline
E1.1.1.90..aryl.alcohol.dehydrogenase..EC.1.1.1.90.	KO	14.001	7.67122	1.82513	0.0929595	0.15205	0.15205	0.217277	0.217277	0.663352	dose2
atzD..cyanuric.acid.amidohydrolase..EC.3.5.2.15.	KO	14.001	7.67122	1.82513	0.0929595	0.15205	0.15205	0.217277	0.217277	0.663352	dose2
cefD..isopenicillin.N.epimerase..EC.5.1.1.17.	KO	14.001	7.67122	1.82513	0.0929595	0.15205	0.15205	0.217277	0.217277	0.663352	dose2
ITGB8..integrin.beta.8	KO	14.001	7.67122	1.82513	0.0929595	0.15205	0.15205	0.217277	0.217277	0.663352	dose2
LIPT1..lipoyltransferase.1	KO	14.001	7.67122	1.82513	0.0929595	0.15205	0.15205	0.217277	0.217277	0.663352	dose2
frcC..fructose.transport.system.permease.protein	KO	14.001	7.67122	1.82513	0.0929595	0.15205	0.15205	0.217277	0.217277	0.663352	dose2
hmfF..2.5.furandicarboxylate.decarboxylase.1	KO	14.001	7.67122	1.82513	0.0929595	0.15205	0.15205	0.217277	0.217277	0.663352	dose2
K17311..treS..trehalose.transport.system.substrate.binding.protein	KO	14.001	7.67122	1.82513	0.0929595	0.15205	0.15205	0.217277	0.217277	0.663352	dose2
K17312..treT..trehalose.transport.system.permease.protein	KO	14.001	7.67122	1.82513	0.0929595	0.15205	0.15205	0.217277	0.217277	0.663352	dose2
treU..trehalose.transport.system.permease.protein	KO	14.001	7.67122	1.82513	0.0929595	0.15205	0.15205	0.217277	0.217277	0.663352	dose2
NFAT5..nuclear.factor.of.activated.T.cells.5	KO	14.001	7.67122	1.82513	0.0929595	0.15205	0.15205	0.217277	0.217277	0.663352	dose2
cutC..glyceraldehyde.dehydrogenase.small.subunit..EC.1.2.99.8.	KO	14.001	7.67122	1.82513	0.0929595	0.15205	0.15205	0.217277	0.217277	0.663352	dose2
mepA..multidrug.efflux.pump	KO	14.001	7.67122	1.82513	0.0929595	0.15205	0.15205	0.217277	0.217277	0.663352	dose2
helD..DNA.helicase.IV..EC.3.6.4.12.	KO	-12.2924	6.73643	-1.82476	0.093017	0.151977	0.151977	0.217209	0.217209	0.663352	dose2
yfiM..putative.lipoprotein	KO	-12.2924	6.73643	-1.82476	0.093017	0.151977	0.151977	0.217209	0.217209	0.663352	dose2
parD1_3_4..antitoxin.ParD1.3.4	KO	-12.2924	6.73643	-1.82476	0.093017	0.151977	0.151977	0.217209	0.217209	0.663352	dose2
torR..two.component.system..OmpR.family..torCAD.operon.response.regulator.TorR	KO	-12.2924	6.73643	-1.82476	0.093017	0.151977	0.151977	0.217209	0.217209	0.663352	dose2
Fatty.acid.peroxygenase	EC	16.3312	8.9498	1.82476	0.093018	0.151975	0.151975	0.217208	0.217208	0.916009	dose2
Monoamine.oxidase	EC	16.3312	8.9498	1.82476	0.093018	0.151975	0.151975	0.217208	0.217208	0.916009	dose2
GDP.perosamine.synthase	EC	16.3312	8.9498	1.82476	0.093018	0.151975	0.151975	0.217208	0.217208	0.916009	dose2
Squalene..hopanol.cyclase	EC	9.97491	5.46802	1.82423	0.0931023	0.151868	0.151868	0.217109	0.217109	0.97976	baseline
Squalene..hopene.cyclase	EC	9.97491	5.46802	1.82423	0.0931023	0.151868	0.151868	0.217109	0.217109	0.97976	baseline
cgeB..spore.maturation.protein.CgeB	KO	18.0929	9.92004	1.82387	0.0931588	0.151797	0.151797	0.217043	0.217043	0.663352	dose2
araJ..MFS.transporter..DHA1.family..arabinose.polymer.utilization.protein	KO	29.9411	16.4228	1.82314	0.0932752	0.151649	0.151649	0.216907	0.216907	0.663352	dose2
alsK..allose.kinase..EC.2.7.1.55.	KO	-11.5842	6.35421	-1.82308	0.0932857	0.151636	0.151636	0.216895	0.216895	0.774802	baseline
rhaA..L.rhamnose.isomerase...sugar.isomerase..EC.5.3.1.14.5.3.1...	KO	-11.5842	6.35421	-1.82308	0.0932857	0.151636	0.151636	0.216895	0.216895	0.774802	baseline
gck..gckA..GLYCTK..glycerate.2.kinase..EC.2.7.1.165.	KO	-11.5842	6.35421	-1.82308	0.0932857	0.151636	0.151636	0.216895	0.216895	0.774802	baseline
LRA3..yfaW..L.rhamnonate.dehydratase..EC.4.2.1.90.	KO	-11.5842	6.35421	-1.82308	0.0932857	0.151636	0.151636	0.216895	0.216895	0.774802	baseline
DHBD..2.3.dihydroxybenzoate.decarboxylase..EC.4.1.1.46.	KO	-11.5842	6.35421	-1.82308	0.0932857	0.151636	0.151636	0.216895	0.216895	0.774802	baseline
E2.4.1.20..cellobiose.phosphorylase..EC.2.4.1.20.	KO	34.242	18.7869	1.82265	0.0933534	0.15155	0.15155	0.216816	0.216816	0.855843	dose1
N.acyl.D.amino.acid.deacylase	EC	51.5474	28.2829	1.82256	0.0933678	0.151532	0.151532	0.216799	0.216799	0.97976	baseline
Spore.photoproduct.lyase	EC	25.6931	14.1012	1.82204	0.0934509	0.151427	0.151427	0.216702	0.216702	0.916009	dose2
Putrescine.aminotransferase	EC	10.3662	5.69246	1.82104	0.0936119	0.151224	0.151224	0.216514	0.216514	0.97976	baseline
Phosphoadenylyl.sulfate.reductase..thioredoxin.	EC	33.3684	18.3293	1.8205	0.0936979	0.151115	0.151115	0.216414	0.216414	0.97976	baseline
hpdC..4.hydroxyphenylacetate.decarboxylase.small.subunit..EC.4.1.1.83.	KO	8.05475	4.42602	1.81986	0.0937998	0.150987	0.150987	0.216296	0.216296	0.663352	dose2
tetrapyrrole.biosynthesis.II..from.glycine.	pathway	57.8763	31.8041	1.81977	0.0938144	0.150969	0.150969	0.216279	0.216279	0.865315	dose1
Deoxyadenosine.kinase	EC	11.8498	6.51254	1.81953	0.0938532	0.15092	0.15092	0.216234	0.216234	0.916009	dose2
Maltose.6..phosphate.phosphatase	EC	-16.3632	8.99614	-1.81891	0.0939527	0.150795	0.150795	0.216118	0.216118	0.916009	dose2
Dextranase	EC	38.8536	21.3668	1.81841	0.0940327	0.150694	0.150694	0.216025	0.216025	0.916009	dose2
L.cysteate.sulfo.lyase	EC	18.7008	10.2915	1.81711	0.0942421	0.150431	0.150431	0.215783	0.215783	0.97976	baseline
bglB..beta.glucosidase..EC.3.2.1.21.	KO	28.5196	15.696	1.817	0.0942596	0.150409	0.150409	0.215763	0.215763	0.855843	dose1
Type.II.site.specific.deoxyribonuclease	EC	-61.2075	33.6891	-1.81684	0.094286	0.150376	0.150376	0.215732	0.215732	0.97976	baseline
Formyl.CoA.transferase	EC	-10.0895	5.55346	-1.8168	0.0942912	0.15037	0.15037	0.215726	0.215726	0.97976	baseline
E2.1.1.77..pcm..protein.L.isoaspartate.D.aspartate..O.methyltransferase..EC.2.1.1.77.	KO	12.3961	6.82644	1.8159	0.0944371	0.150187	0.150187	0.215557	0.215557	0.663352	dose2
ATOX1..ATX1..copZ..golB..copper.chaperone	KO	12.9335	7.12414	1.81545	0.0945097	0.150096	0.150096	0.215474	0.215474	0.663352	dose2
E4.1.3.4..HMGCL..hmgL..hydroxymethylglutaryl.CoA.lyase..EC.4.1.3.4.	KO	12.7007	6.9966	1.81527	0.0945387	0.15006	0.15006	0.21544	0.21544	0.663352	dose2
MCH..medium.chain.acyl..acyl.carrier.protein..hydrolase..EC.3.1.2.21.	KO	17.0921	9.4211	1.81423	0.0947061	0.149851	0.149851	0.215247	0.215247	0.663352	dose2
pfkB..6.phosphofructokinase.2..EC.2.7.1.11.	KO	11.9498	6.59181	1.81282	0.0949342	0.149567	0.149567	0.214985	0.214985	0.774802	baseline
kce..3.keto.5.aminohexanoate.cleavage.enzyme..EC.2.3.1.247.	KO	14.1422	7.80201	1.81264	0.0949637	0.14953	0.14953	0.214951	0.214951	0.855843	dose1
glpE..thiosulfate.sulfurtransferase..EC.2.8.1.1.	KO	11.3586	6.26678	1.81251	0.0949853	0.149503	0.149503	0.214926	0.214926	0.663352	dose2
echD..ech.hydrogenase.subunit.D	KO	13.4026	7.39544	1.81227	0.0950233	0.149456	0.149456	0.214882	0.214882	0.855843	dose1
Porphobilinogen.synthase	EC	66.4272	36.6557	1.81219	0.0950364	0.14944	0.14944	0.214867	0.214867	0.951433	dose1
tetrapyrrole.biosynthesis.I..from.glutamate.	pathway	57.789	31.9061	1.81122	0.0951943	0.149244	0.149244	0.214686	0.214686	0.865315	dose1
pgmB..beta.phosphoglucomutase..EC.5.4.2.6.	KO	18.9623	10.472	1.81077	0.0952681	0.149152	0.149152	0.214602	0.214602	0.663352	dose2
E2.4.1.64..alpha.alpha.trehalose.phosphorylase..EC.2.4.1.64.	KO	12.3444	6.82384	1.809	0.0955547	0.148797	0.148797	0.214274	0.214274	0.855843	dose1
X2.phosphosulfolactate.phosphatase	EC	-18.2671	10.0986	-1.80888	0.0955751	0.148772	0.148772	0.214251	0.214251	0.951433	dose1
Kanamycin.kinase	EC	14.778	8.17011	1.80879	0.0955895	0.148754	0.148754	0.214234	0.214234	0.951433	dose1
POMT..pmt..dolichyl.phosphate.mannose.protein.mannosyltransferase..EC.2.4.1.109.	KO	15.936	8.81326	1.80819	0.0956884	0.148632	0.148632	0.214121	0.214121	0.774802	baseline
GALC..galactosylceramidase..EC.3.2.1.46.	KO	15.936	8.81326	1.80819	0.0956884	0.148632	0.148632	0.214121	0.214121	0.774802	baseline
rgpA_B..gingipain.R..EC.3.4.22.37.	KO	15.936	8.81326	1.80819	0.0956884	0.148632	0.148632	0.214121	0.214121	0.774802	baseline
pglJ..N.acetylgalactosamine.N.N..diacetylbacillosaminyl.diphospho.undecaprenol.4.alpha.N.acetylgalactosaminyltransferase..EC.2.4.1.291.	KO	15.936	8.81326	1.80819	0.0956884	0.148632	0.148632	0.214121	0.214121	0.774802	baseline
togB..oligogalacturonide.transport.system.substrate.binding.protein	KO	14.7488	8.15738	1.80803	0.095714	0.1486	0.1486	0.214092	0.214092	0.855843	dose1
Maltose.6..phosphate.phosphatase	EC	-20.5318	11.3586	-1.8076	0.0957844	0.148513	0.148513	0.214012	0.214012	0.951433	dose1
Deoxyhypusine.synthase	EC	12.367	6.84195	1.80753	0.0957949	0.1485	0.1485	0.214	0.214	0.97976	baseline
E1.4.1.9..leucine.dehydrogenase..EC.1.4.1.9.	KO	10.1198	5.59938	1.80731	0.0958313	0.148455	0.148455	0.213959	0.213959	0.774802	baseline
sat..met3..sulfate.adenylyltransferase..EC.2.7.7.4.	KO	10.1198	5.59938	1.80731	0.0958313	0.148455	0.148455	0.213959	0.213959	0.774802	baseline
zurR..zur..Fur.family.transcriptional.regulator..zinc.uptake.regulator	KO	10.1198	5.59938	1.80731	0.0958313	0.148455	0.148455	0.213959	0.213959	0.774802	baseline
comER..competence.protein.ComER	KO	10.1198	5.59938	1.80731	0.0958313	0.148455	0.148455	0.213959	0.213959	0.774802	baseline
COX15..ctaA..cytochrome.c.oxidase.assembly.protein.subunit.15	KO	10.1198	5.59938	1.80731	0.0958313	0.148455	0.148455	0.213959	0.213959	0.774802	baseline
coxA..ctaD..cytochrome.c.oxidase.subunit.I..EC.1.9.3.1.	KO	10.1198	5.59938	1.80731	0.0958313	0.148455	0.148455	0.213959	0.213959	0.774802	baseline
coxB..ctaC..cytochrome.c.oxidase.subunit.II..EC.1.9.3.1.	KO	10.1198	5.59938	1.80731	0.0958313	0.148455	0.148455	0.213959	0.213959	0.774802	baseline
hemX..HemX.protein	KO	10.1198	5.59938	1.80731	0.0958313	0.148455	0.148455	0.213959	0.213959	0.774802	baseline
MQCRA..qcrA..bfcA..petC..menaquinol.cytochrome.c.reductase.iron.sulfur.subunit..EC.1.10.2...	KO	10.1198	5.59938	1.80731	0.0958313	0.148455	0.148455	0.213959	0.213959	0.774802	baseline
MQCRB..qcrB..bfcB..petB..menaquinol.cytochrome.c.reductase.cytochrome.b.subunit	KO	10.1198	5.59938	1.80731	0.0958313	0.148455	0.148455	0.213959	0.213959	0.774802	baseline
MQCRC..qcrC..bfcC..petD..menaquinol.cytochrome.c.reductase.cytochrome.b.c.subunit	KO	10.1198	5.59938	1.80731	0.0958313	0.148455	0.148455	0.213959	0.213959	0.774802	baseline
acuA..acetoin.utilization.protein.AcuA..EC.2.3.1...	KO	10.1198	5.59938	1.80731	0.0958313	0.148455	0.148455	0.213959	0.213959	0.774802	baseline
acuC..acetoin.utilization.protein.AcuC	KO	10.1198	5.59938	1.80731	0.0958313	0.148455	0.148455	0.213959	0.213959	0.774802	baseline
gerD..spore.germination.protein.D	KO	10.1198	5.59938	1.80731	0.0958313	0.148455	0.148455	0.213959	0.213959	0.774802	baseline
ypeB..spore.germination.protein	KO	10.1198	5.59938	1.80731	0.0958313	0.148455	0.148455	0.213959	0.213959	0.774802	baseline
rsfA..prespore.specific.regulator	KO	10.1198	5.59938	1.80731	0.0958313	0.148455	0.148455	0.213959	0.213959	0.774802	baseline
kbaA..KinB.signaling.pathway.activation.protein	KO	10.1198	5.59938	1.80731	0.0958313	0.148455	0.148455	0.213959	0.213959	0.774802	baseline
kipA..antagonist.of.KipI	KO	10.1198	5.59938	1.80731	0.0958313	0.148455	0.148455	0.213959	0.213959	0.774802	baseline
hemAT..heam.based.aerotactic.trancducer	KO	10.1198	5.59938	1.80731	0.0958313	0.148455	0.148455	0.213959	0.213959	0.774802	baseline
SCO1_2..protein.SCO1.2	KO	10.1198	5.59938	1.80731	0.0958313	0.148455	0.148455	0.213959	0.213959	0.774802	baseline
K07182..CBS.domain.containing.protein	KO	10.1198	5.59938	1.80731	0.0958313	0.148455	0.148455	0.213959	0.213959	0.774802	baseline
yusF..toprim.domain.protein	KO	10.1198	5.59938	1.80731	0.0958313	0.148455	0.148455	0.213959	0.213959	0.774802	baseline
fadN..3.hydroxyacyl.CoA.dehydrogenase..EC.1.1.1.35.	KO	10.1198	5.59938	1.80731	0.0958313	0.148455	0.148455	0.213959	0.213959	0.774802	baseline
resE..two.component.system..OmpR.family..sensor.histidine.kinase.ResE..EC.2.7.13.3.	KO	10.1198	5.59938	1.80731	0.0958313	0.148455	0.148455	0.213959	0.213959	0.774802	baseline
degU..two.component.system..NarL.family..response.regulator.DegU	KO	10.1198	5.59938	1.80731	0.0958313	0.148455	0.148455	0.213959	0.213959	0.774802	baseline
comA..phosphosulfolactate.synthase..EC.4.4.1.19.	KO	10.1198	5.59938	1.80731	0.0958313	0.148455	0.148455	0.213959	0.213959	0.774802	baseline
yitG..ymfD..yfmO..MFS.transporter..ACDE.family..multidrug.resistance.protein	KO	10.1198	5.59938	1.80731	0.0958313	0.148455	0.148455	0.213959	0.213959	0.774802	baseline
K08976..putative.membrane.protein	KO	10.1198	5.59938	1.80731	0.0958313	0.148455	0.148455	0.213959	0.213959	0.774802	baseline
cld..chlorite.dismutase..EC.1.13.11.49.	KO	10.1198	5.59938	1.80731	0.0958313	0.148455	0.148455	0.213959	0.213959	0.774802	baseline
DBT..bkdB..2.oxoisovalerate.dehydrogenase.E2.component..dihydrolipoyl.transacylase...EC.2.3.1.168.	KO	10.1198	5.59938	1.80731	0.0958313	0.148455	0.148455	0.213959	0.213959	0.774802	baseline
K09763..uncharacterized.protein	KO	10.1198	5.59938	1.80731	0.0958313	0.148455	0.148455	0.213959	0.213959	0.774802	baseline
icmF..isobutyryl.CoA.mutase..EC.5.4.99.13.	KO	10.1198	5.59938	1.80731	0.0958313	0.148455	0.148455	0.213959	0.213959	0.774802	baseline
cccB..cytochrome.c551	KO	10.1198	5.59938	1.80731	0.0958313	0.148455	0.148455	0.213959	0.213959	0.774802	baseline
ysiA..fadR..TetR.AcrR.family.transcriptional.regulator..fatty.acid.metabolism.regulator.protein	KO	10.1198	5.59938	1.80731	0.0958313	0.148455	0.148455	0.213959	0.213959	0.774802	baseline
bpsA..srsA..pks11..pks10..alkylresorcinol.alkylpyrone.synthase	KO	10.1198	5.59938	1.80731	0.0958313	0.148455	0.148455	0.213959	0.213959	0.774802	baseline
bpsB..srsB..methyltransferase	KO	10.1198	5.59938	1.80731	0.0958313	0.148455	0.148455	0.213959	0.213959	0.774802	baseline
ytpB..tetraprenyl.beta.curcumene.synthase..EC.4.2.3.130.	KO	10.1198	5.59938	1.80731	0.0958313	0.148455	0.148455	0.213959	0.213959	0.774802	baseline
cymR..Rrf2.family.transcriptional.regulator..cysteine.metabolism.repressor	KO	10.1198	5.59938	1.80731	0.0958313	0.148455	0.148455	0.213959	0.213959	0.774802	baseline
PTS.Dga.EIIA..dgaA..PTS.system..D.glucosaminate.specific.IIA.component..EC.2.7.1.203.	KO	-21.2289	11.7485	-1.80695	0.0958902	0.148382	0.148382	0.213892	0.213892	0.774802	baseline
TCA.cycle.I..prokaryotic.	pathway	-70.988	39.298	-1.8064	0.0959798	0.148272	0.148272	0.21379	0.21379	0.953836	baseline
K15667..ppsD..fenA..fengycin.family.lipopeptide.synthetase.D	KO	-10.4719	5.79811	-1.8061	0.09603	0.14821	0.14821	0.213733	0.213733	0.774802	baseline
fliH..flagellar.assembly.protein.FliH	KO	20.0925	11.1253	1.80602	0.0960419	0.148196	0.148196	0.213719	0.213719	0.855843	dose1
eutC..ethanolamine.ammonia.lyase.small.subunit..EC.4.3.1.7.	KO	33.8797	18.7611	1.80584	0.0960714	0.148159	0.148159	0.213685	0.213685	0.855843	dose1
fixJ..two.component.system..LuxR.family..response.regulator.FixJ	KO	8.0696	4.47107	1.80485	0.0962346	0.147958	0.147958	0.2135	0.2135	0.663352	dose2
K09775..uncharacterized.protein	KO	41.9484	23.2442	1.80468	0.0962615	0.147925	0.147925	0.21347	0.21347	0.774802	baseline
cysU..sulfate.transport.system.permease.protein	KO	36.8587	20.4496	1.80241	0.0966347	0.147468	0.147468	0.213047	0.213047	0.855843	dose1
cysW..sulfate.transport.system.permease.protein	KO	36.8587	20.4496	1.80241	0.0966347	0.147468	0.147468	0.213047	0.213047	0.855843	dose1
pcaB..3.carboxy.cis.cis.muconate.cycloisomerase..EC.5.5.1.2.	KO	12.2506	6.79724	1.80229	0.096655	0.147443	0.147443	0.213024	0.213024	0.663352	dose2
ada.alkA..AraC.family.transcriptional.regulator..regulatory.protein.of.adaptative.response...DNA.3.methyladenine.glycosylase.II..EC.3.2.2.21.	KO	12.2506	6.79724	1.80229	0.096655	0.147443	0.147443	0.213024	0.213024	0.663352	dose2
galB..4.oxalomesaconate.hydratase..EC.4.2.1.83.	KO	12.2506	6.79724	1.80229	0.096655	0.147443	0.147443	0.213024	0.213024	0.663352	dose2
dnaI..primosomal.protein.DnaI	KO	18.7233	10.3928	1.80156	0.0967755	0.147296	0.147296	0.212888	0.212888	0.774802	baseline
yjgM..putative.acetyltransferase..EC.2.3.1...	KO	10.6748	5.92576	1.80142	0.0967977	0.147268	0.147268	0.212863	0.212863	0.774802	baseline
frc..formyl.CoA.transferase..EC.2.8.3.16.	KO	-10.0343	5.57067	-1.80128	0.0968217	0.147239	0.147239	0.212836	0.212836	0.774802	baseline
L.ribulose.5.phosphate.3.epimerase	EC	-41.3998	22.9862	-1.80107	0.0968562	0.147197	0.147197	0.212797	0.212797	0.97976	baseline
D.aspartate.ligase	EC	23.8413	13.239	1.80084	0.0968937	0.147151	0.147151	0.212755	0.212755	0.951433	dose1
Type.III.site.specific.deoxyribonuclease	EC	46.5574	25.8537	1.8008	0.0968999	0.147144	0.147144	0.212748	0.212748	0.951433	dose1
hpdB..4.hydroxyphenylacetate.decarboxylase.large.subunit..EC.4.1.1.83.	KO	7.53643	4.18526	1.80071	0.0969157	0.147124	0.147124	0.21273	0.21273	0.663352	dose2
pbp3..penicillin.binding.protein.3..EC.3.4.....	KO	12.4793	6.93133	1.80042	0.0969633	0.147066	0.147066	0.212676	0.212676	0.774802	baseline
narG..narZ..nxrA..nitrate.reductase...nitrite.oxidoreductase..alpha.subunit..EC.1.7.5.1.1.7.99...	KO	14.5184	8.06712	1.79971	0.0970811	0.146923	0.146923	0.212544	0.212544	0.663352	dose2
narH..narY..nxrB..nitrate.reductase...nitrite.oxidoreductase..beta.subunit..EC.1.7.5.1.1.7.99...	KO	14.5184	8.06712	1.79971	0.0970811	0.146923	0.146923	0.212544	0.212544	0.663352	dose2
ureB..urease.subunit.beta..EC.3.5.1.5.	KO	18.4075	10.2295	1.79945	0.0971235	0.146871	0.146871	0.212496	0.212496	0.663352	dose2
torZ..trimethylamine.N.oxide.reductase..cytochrome.c...EC.1.7.2.3.	KO	-13.8888	7.71993	-1.79908	0.0971845	0.146797	0.146797	0.212428	0.212428	0.855843	dose1
NDUFAB1..NADH.dehydrogenase..ubiquinone..1.alpha.beta.subcomplex.1	KO	-10.1776	5.65711	-1.79908	0.0971854	0.146796	0.146796	0.212427	0.212427	0.774802	baseline
aroH..chorismate.mutase..EC.5.4.99.5.	KO	-11.9108	6.62848	-1.79692	0.0975435	0.14636	0.14636	0.212025	0.212025	0.855843	dose1
K09711..uncharacterized.protein	KO	-13.7494	7.65285	-1.79664	0.097589	0.146305	0.146305	0.211974	0.211974	0.855843	dose1
plc..cpa..phospholipase.C...alpha.toxin..EC.3.1.4.3.	KO	-13.7494	7.65285	-1.79664	0.097589	0.146305	0.146305	0.211974	0.211974	0.855843	dose1
badH..2.hydroxycyclohexanecarboxyl.CoA.dehydrogenase..EC.1.1.1...	KO	-10.3424	5.76024	-1.79547	0.0977832	0.14607	0.14607	0.211757	0.211757	0.774802	baseline
FMN.reductase..NADPH.	EC	42.1153	23.4567	1.79545	0.0977871	0.146065	0.146065	0.211752	0.211752	0.97976	baseline
cysP..sbp..sulfate.transport.system.substrate.binding.protein	KO	37.0307	20.6274	1.79522	0.0978256	0.146019	0.146019	0.211709	0.211709	0.855843	dose1
Phosphoenolpyruvate.carboxykinase..GTP.	EC	22.6597	12.636	1.79326	0.0981527	0.145623	0.145623	0.211345	0.211345	0.916009	dose2
PDHA..pdhA..pyruvate.dehydrogenase.E1.component.alpha.subunit..EC.1.2.4.1.	KO	37.9351	21.1579	1.79295	0.0982039	0.145562	0.145562	0.211288	0.211288	0.663352	dose2
Pyruvate..water.dikinase	EC	-32.7894	18.2887	-1.79288	0.0982155	0.145548	0.145548	0.211275	0.211275	0.916009	dose2
hndA..NADP.reducing.hydrogenase.subunit.HndA..EC.1.12.1.3.	KO	32.705	18.2528	1.79178	0.0983996	0.145326	0.145326	0.21107	0.21107	0.663352	dose2
Adenylyl.sulfate.reductase	EC	48.8495	27.2669	1.79153	0.0984415	0.145276	0.145276	0.211024	0.211024	0.951433	dose1
arcD..lysl..lysP..arginine.ornithine.antiporter...lysine.permease	KO	-19.3421	10.805	-1.79011	0.0986799	0.144989	0.144989	0.210759	0.210759	0.774802	baseline
cysZ..CysZ.protein	KO	22.3344	12.4867	1.78866	0.0989238	0.144697	0.144697	0.210489	0.210489	0.774802	baseline
ompW..outer.membrane.protein	KO	22.3344	12.4867	1.78866	0.0989238	0.144697	0.144697	0.210489	0.210489	0.774802	baseline
K07337..penicillin.binding.protein.activator	KO	22.3344	12.4867	1.78866	0.0989238	0.144697	0.144697	0.210489	0.210489	0.774802	baseline
nlpC..probable.lipoprotein.NlpC	KO	22.3344	12.4867	1.78866	0.0989238	0.144697	0.144697	0.210489	0.210489	0.774802	baseline
tehB..tellurite.methyltransferase..EC.2.1.1.265.	KO	-29.5028	16.4982	-1.78824	0.0989935	0.144614	0.144614	0.210413	0.210413	0.855843	dose1
FMN.reductase..NADPH.	EC	29.5868	16.5484	1.7879	0.0990511	0.144545	0.144545	0.210349	0.210349	0.951433	dose1
K07217..Mn.containing.catalase	KO	21.8194	12.2061	1.78757	0.0991061	0.144479	0.144479	0.210288	0.210288	0.663352	dose2
dmpA..dap..D.aminopeptidase..EC.3.4.11.19.	KO	16.7426	9.36821	1.78718	0.099173	0.144399	0.144399	0.210214	0.210214	0.855843	dose1
tamB..translocation.and.assembly.module.TamB	KO	-8.48656	4.74941	-1.78686	0.0992255	0.144336	0.144336	0.210157	0.210157	0.774802	baseline
araD..D.arabinonate.dehydratase..EC.4.2.1.5.	KO	-11.5851	6.48609	-1.78615	0.0993456	0.144193	0.144193	0.210024	0.210024	0.774802	baseline
ATOX1..ATX1..copZ..golB..copper.chaperone	KO	12.0869	6.77002	1.78536	0.0994793	0.144034	0.144034	0.209877	0.209877	0.774802	baseline
hyuA..N.methylhydantoinase.A..EC.3.5.2.14.	KO	-10.7211	6.00532	-1.78527	0.0994946	0.144015	0.144015	0.20986	0.20986	0.774802	baseline
hyuB..N.methylhydantoinase.B..EC.3.5.2.14.	KO	-10.7211	6.00532	-1.78527	0.0994946	0.144015	0.144015	0.20986	0.20986	0.774802	baseline
Endo.1.4.beta.xylanase	EC	40.754	22.8299	1.78511	0.0995214	0.143984	0.143984	0.209831	0.209831	0.916009	dose2
nfnB..nfsB..nitroreductase...dihydropteridine.reductase..EC.1.......1.5.1.34.	KO	-21.3015	11.9331	-1.78508	0.0995274	0.143976	0.143976	0.209824	0.209824	0.855843	dose1
gltP..gltT..proton.glutamate.symport.protein	KO	-9.16542	5.14051	-1.78298	0.0998826	0.143554	0.143554	0.209435	0.209435	0.774802	baseline
Thymidylate.synthase..FAD.	EC	24.3872	13.6781	1.78294	0.0998891	0.143547	0.143547	0.209428	0.209428	0.951433	dose1
S.methyl.5.thioribose.kinase	EC	17.2988	9.70346	1.78275	0.099922	0.143508	0.143508	0.209392	0.209392	0.97976	baseline
K16881..mannose.1.phosphate.guanylyltransferase...phosphomannomutase..EC.2.7.7.13.5.4.2.8.	KO	13.8711	7.78217	1.78243	0.0999766	0.143443	0.143443	0.209332	0.209332	0.855843	dose1
vicR..two.component.system..OmpR.family..response.regulator.VicR	KO	26.4305	14.8344	1.7817	0.100099	0.143298	0.143298	0.209198	0.209198	0.663352	dose2
K17318..lplA..putative.aldouronate.transport.system.substrate.binding.protein	KO	36.546	20.5166	1.78129	0.10017	0.143215	0.143215	0.209121	0.209121	0.855843	dose1
hmp..YHB1..nitric.oxide.dioxygenase..EC.1.14.12.17.	KO	-13.0695	7.34328	-1.7798	0.100424	0.142914	0.142914	0.208844	0.208844	0.663352	dose2
Mannosylglycerate.hydrolase	EC	-13.0823	7.35475	-1.77876	0.100601	0.142706	0.142706	0.208651	0.208651	0.916009	dose2
Pyruvate..water.dikinase	EC	-28.568	16.0732	-1.77737	0.100838	0.142426	0.142426	0.208393	0.208393	0.951433	dose1
D.stereospecific.aminopeptidase	EC	16.8608	9.49402	1.77594	0.101083	0.142139	0.142139	0.208128	0.208128	0.97976	baseline
trmFO..gid..methylenetetrahydrofolate..tRNA..uracil.5...methyltransferase..EC.2.1.1.74.	KO	30.2971	17.0893	1.77286	0.101612	0.14152	0.14152	0.207557	0.207557	0.663352	dose2
E4.2.1.2B..fumC..FH..fumarate.hydratase..class.II..EC.4.2.1.2.	KO	44.9106	25.3355	1.77264	0.101651	0.141475	0.141475	0.207515	0.207515	0.774802	baseline
ccrM..modification.methylase..EC.2.1.1.72.	KO	-8.09546	4.56871	-1.77194	0.101772	0.141334	0.141334	0.207385	0.207385	0.774802	baseline
UDP.N.acetyl.D.glucosamine.biosynthesis.I	pathway	53.2142	30.047	1.77103	0.101928	0.141152	0.141152	0.207217	0.207217	0.865315	dose1
Protoporphyrinogen.oxidase	EC	11.3056	6.38522	1.77059	0.102005	0.141063	0.141063	0.207135	0.207135	0.97976	baseline
hydN..electron.transport.protein.HydN	KO	-23.3452	13.1854	-1.77054	0.102013	0.141053	0.141053	0.207126	0.207126	0.663352	dose2
cbrT..energy.coupling.factor.transport.system.substrate.specific.component	KO	46.7305	26.3951	1.77043	0.102033	0.14103	0.14103	0.207105	0.207105	0.855843	dose1
gerKA..spore.germination.protein.KA	KO	20.5196	11.603	1.76848	0.10237	0.140638	0.140638	0.206743	0.206743	0.855843	dose1
amhX..amidohydrolase..EC.3.5.1...	KO	-14.3858	8.13544	-1.76828	0.102404	0.1406	0.1406	0.206707	0.206707	0.855843	dose1
lmrB..MFS.transporter..DHA2.family..lincomycin.resistance.protein	KO	-15.8849	8.98448	-1.76804	0.102446	0.140551	0.140551	0.206662	0.206662	0.774802	baseline
D.aspartate.ligase	EC	45.3847	25.6727	1.76782	0.102485	0.140506	0.140506	0.206621	0.206621	0.97976	baseline
adc..acetoacetate.decarboxylase..EC.4.1.1.4.	KO	14.3796	8.13636	1.76732	0.10257	0.140407	0.140407	0.206529	0.206529	0.855843	dose1
K09705..uncharacterized.protein	KO	12.5936	7.1301	1.76625	0.102756	0.140192	0.140192	0.206331	0.206331	0.774802	baseline
nikA..nickel.transport.system.substrate.binding.protein	KO	-29.1882	16.53	-1.76577	0.102841	0.140094	0.140094	0.20624	0.20624	0.663352	dose2
K11646..3.dehydroquinate.synthase.II..EC.1.4.1.24.	KO	14.3242	8.11916	1.76425	0.103105	0.13979	0.13979	0.20596	0.20596	0.774802	baseline
lyxA..D.lyxose.ketol.isomerase..EC.5.3.1.15.	KO	22.0097	12.4884	1.76241	0.103427	0.13942	0.13942	0.205619	0.205619	0.855843	dose1
rhtA..inner.membrane.transporter.RhtA	KO	9.45318	5.36855	1.76085	0.103701	0.139106	0.139106	0.205328	0.205328	0.774802	baseline
Bis.5..nucleosyl..tetraphosphatase..symmetrical.	EC	-31.4762	17.8783	-1.76058	0.103748	0.139053	0.139053	0.205279	0.205279	0.951433	dose1
cheW..purine.binding.chemotaxis.protein.CheW	KO	21.5417	12.2368	1.76041	0.103777	0.139019	0.139019	0.205248	0.205248	0.855843	dose1
Ribonuclease.M5	EC	52.1747	29.6396	1.7603	0.103797	0.138996	0.138996	0.205228	0.205228	0.97976	baseline
aromatic.biogenic.amine.degradation..bacteria.	pathway	15.7736	8.96315	1.75983	0.103879	0.138902	0.138902	0.20514	0.20514	0.865006	dose2
spoVFA..dipicolinate.synthase.subunit.A	KO	29.8752	16.9872	1.75869	0.104081	0.138672	0.138672	0.204928	0.204928	0.663352	dose2
GBA..srfJ..glucosylceramidase..EC.3.2.1.45.	KO	28.7458	16.3594	1.75714	0.104353	0.138363	0.138363	0.204642	0.204642	0.663352	dose2
X4.hydroxybutanoyl.CoA.dehydratase	EC	45.6923	26.0158	1.75633	0.104496	0.138199	0.138199	0.204492	0.204492	0.97976	baseline
Vinylacetyl.CoA.Delta.isomerase	EC	45.6923	26.0158	1.75633	0.104496	0.138199	0.138199	0.204492	0.204492	0.97976	baseline
araP..arabinosaccharide.transport.system.permease.protein	KO	11.1669	6.35815	1.75631	0.104499	0.138196	0.138196	0.204489	0.204489	0.774802	baseline
K08981..putative.membrane.protein	KO	18.6382	10.6126	1.75623	0.104514	0.138179	0.138179	0.204473	0.204473	0.663352	dose2
Ornithine.decarboxylase	EC	-28.7123	16.3515	-1.75594	0.104565	0.138121	0.138121	0.204419	0.204419	0.916009	dose2
flhF..flagellar.biosynthesis.protein.FlhF	KO	19.0844	10.877	1.75457	0.104808	0.137846	0.137846	0.204165	0.204165	0.663352	dose2
flhG..fleN..flagellar.biosynthesis.protein.FlhG	KO	19.0844	10.877	1.75457	0.104808	0.137846	0.137846	0.204165	0.204165	0.663352	dose2
thyX..thy1..thymidylate.synthase..FAD...EC.2.1.1.148.	KO	26.0848	14.8674	1.7545	0.10482	0.137832	0.137832	0.204152	0.204152	0.663352	dose2
K09749..uncharacterized.protein	KO	22.8099	13.0024	1.75428	0.104859	0.137787	0.137787	0.204111	0.204111	0.663352	dose2
Chlorite.O.2..lyase	EC	9.78216	5.57809	1.75368	0.104966	0.137667	0.137667	0.204	0.204	0.97976	baseline
Leucine.dehydrogenase	EC	9.78216	5.57809	1.75368	0.104966	0.137667	0.137667	0.204	0.204	0.97976	baseline
Dihydrolipoyllysine.residue..2.methylpropanoyl.transferase	EC	9.78216	5.57809	1.75368	0.104966	0.137667	0.137667	0.204	0.204	0.97976	baseline
Tetraprenyl.beta.curcumene.synthase	EC	9.78216	5.57809	1.75368	0.104966	0.137667	0.137667	0.204	0.204	0.97976	baseline
Phosphosulfolactate.synthase	EC	9.78216	5.57809	1.75368	0.104966	0.137667	0.137667	0.204	0.204	0.97976	baseline
PPOX..hemY..protoporphyrinogen.coproporphyrinogen.III.oxidase..EC.1.3.3.4.1.3.3.15.	KO	11.0153	6.28572	1.75243	0.105186	0.137418	0.137418	0.20377	0.20377	0.774802	baseline
Glutamate.1.semialdehyde.2.1.aminomutase	EC	65.1362	37.1854	1.75166	0.105324	0.137262	0.137262	0.203627	0.203627	0.951433	dose1
nifB..nitrogen.fixation.protein.NifB	KO	15.6473	8.9339	1.75145	0.105361	0.137221	0.137221	0.203588	0.203588	0.774802	baseline
gerKA..spore.germination.protein.KA	KO	23.132	13.2087	1.75127	0.105392	0.137185	0.137185	0.203556	0.203556	0.663352	dose2
K09766..uncharacterized.protein	KO	19.0482	10.888	1.74946	0.105715	0.136822	0.136822	0.20322	0.20322	0.663352	dose2
Propionyl.CoA.carboxylase	EC	-38.7875	22.1739	-1.74925	0.105754	0.136778	0.136778	0.20318	0.20318	0.97976	baseline
N.acylneuraminate.cytidylyltransferase	EC	-33.9855	19.429	-1.74921	0.10576	0.136771	0.136771	0.203174	0.203174	0.97976	baseline
K15533..1.3.beta.galactosyl.N.acetylhexosamine.phosphorylase..EC.2.4.1.211.	KO	36.1851	20.6905	1.74887	0.105821	0.136703	0.136703	0.203111	0.203111	0.855843	dose1
X.S..3.amino.2.methylpropionate.transaminase	EC	11.9475	6.83585	1.74777	0.106017	0.136483	0.136483	0.202907	0.202907	0.97976	baseline
K09005..uncharacterized.protein	KO	17.6596	10.1056	1.7475	0.106065	0.136429	0.136429	0.202858	0.202858	0.855843	dose1
rpiA..ribose.5.phosphate.isomerase.A..EC.5.3.1.6.	KO	-62.5138	35.7736	-1.74748	0.106069	0.136425	0.136425	0.202854	0.202854	0.774802	baseline
tadC..tight.adherence.protein.C	KO	42.6212	24.3952	1.74712	0.106135	0.136351	0.136351	0.202786	0.202786	0.855843	dose1
tagF..CDP.glycerol.glycerophosphotransferase..EC.2.7.8.12.	KO	57.283	32.7959	1.74665	0.106218	0.136258	0.136258	0.2027	0.2027	0.855843	dose1
Dolichyl.phosphate.mannose..protein.mannosyltransferase	EC	15.3747	8.81321	1.74451	0.106602	0.135829	0.135829	0.202304	0.202304	0.97976	baseline
X4.alpha.N.acetylgalactosaminyltransferase	EC	15.3747	8.81321	1.74451	0.106602	0.135829	0.135829	0.202304	0.202304	0.97976	baseline
Galactosylceramidase	EC	15.3747	8.81321	1.74451	0.106602	0.135829	0.135829	0.202304	0.202304	0.97976	baseline
Gingipain.R	EC	15.3747	8.81321	1.74451	0.106602	0.135829	0.135829	0.202304	0.202304	0.97976	baseline
comB..2.phosphosulfolactate.phosphatase..EC.3.1.3.71.	KO	-18.758	10.7546	-1.74418	0.106663	0.135762	0.135762	0.202242	0.202242	0.855843	dose1
E1.12.7.2L..ferredoxin.hydrogenase.large.subunit..EC.1.12.7.2.	KO	30.2177	17.3328	1.74338	0.106805	0.135603	0.135603	0.202095	0.202095	0.855843	dose1
K09133..uncharacterized.protein	KO	-14.7009	8.44124	-1.74156	0.107135	0.135237	0.135237	0.201757	0.201757	0.774802	baseline
phnW..2.aminoethylphosphonate.pyruvate.transaminase..EC.2.6.1.37.	KO	-30.2164	17.352	-1.74138	0.107166	0.135202	0.135202	0.201725	0.201725	0.774802	baseline
Adenosylhomocysteinase	EC	39.2105	22.5283	1.7405	0.107326	0.135025	0.135025	0.201562	0.201562	0.916009	dose2
aceE..pyruvate.dehydrogenase.E1.component..EC.1.2.4.1.	KO	-12.283	7.05879	-1.7401	0.107398	0.134946	0.134946	0.201489	0.201489	0.663352	dose2
thiB..tbpA..thiamine.transport.system.substrate.binding.protein	KO	-12.283	7.05879	-1.7401	0.107398	0.134946	0.134946	0.201489	0.201489	0.663352	dose2
rumB..23S.rRNA..uracil747.C5..methyltransferase..EC.2.1.1.189.	KO	-12.283	7.05879	-1.7401	0.107398	0.134946	0.134946	0.201489	0.201489	0.663352	dose2
nanT..MFS.transporter..SHS.family..sialic.acid.transporter	KO	-12.283	7.05879	-1.7401	0.107398	0.134946	0.134946	0.201489	0.201489	0.663352	dose2
K09780..uncharacterized.protein	KO	-12.283	7.05879	-1.7401	0.107398	0.134946	0.134946	0.201489	0.201489	0.663352	dose2
K09781..uncharacterized.protein	KO	-12.283	7.05879	-1.7401	0.107398	0.134946	0.134946	0.201489	0.201489	0.663352	dose2
rspA..manD..mannonate.dehydratase..EC.4.2.1.8.	KO	-32.5811	18.7264	-1.73985	0.107444	0.134894	0.134894	0.201441	0.201441	0.663352	dose2
ynfM..MFS.transporter..YNFM.family..putative.membrane.transport.protein	KO	14.2046	8.1657	1.73954	0.107499	0.134833	0.134833	0.201385	0.201385	0.663352	dose2
flgM..negative.regulator.of.flagellin.synthesis.FlgM	KO	20.7215	11.919	1.73852	0.107685	0.134628	0.134628	0.201195	0.201195	0.663352	dose2
E3.2.1.8..xynA..endo.1.4.beta.xylanase..EC.3.2.1.8.	KO	28.4579	16.3794	1.73742	0.107885	0.134408	0.134408	0.200992	0.200992	0.663352	dose2
mvpT..vapB..antitoxin.VapB	KO	-10.1318	5.83291	-1.737	0.107961	0.134324	0.134324	0.200915	0.200915	0.663352	dose2
Cyanophycinase	EC	15.7969	9.10176	1.73559	0.108218	0.134042	0.134042	0.200654	0.200654	0.951433	dose1
Cyanophycin.synthase..L.aspartate.adding.	EC	15.7969	9.10176	1.73559	0.108218	0.134042	0.134042	0.200654	0.200654	0.951433	dose1
Cyanophycin.synthase..L.arginine.adding.	EC	15.7969	9.10176	1.73559	0.108218	0.134042	0.134042	0.200654	0.200654	0.951433	dose1
oraS..D.ornithine.4.5.aminomutase.subunit.alpha..EC.5.4.3.5.	KO	18.9908	10.9475	1.73471	0.108378	0.133866	0.133866	0.200491	0.200491	0.855843	dose1
K09806..uncharacterized.protein	KO	-13.9012	8.01601	-1.73417	0.108476	0.133758	0.133758	0.200392	0.200392	0.774802	baseline
Ethanolamine.ammonia.lyase	EC	37.962	21.9042	1.73309	0.108673	0.133542	0.133542	0.200193	0.200193	0.951433	dose1
Glucose.1.dehydrogenase..NAD.P.....	EC	-10.9035	6.29329	-1.73256	0.108771	0.133436	0.133436	0.200095	0.200095	0.97976	baseline
padF..phenylglyoxylate.dehydrogenase.delta.subunit..EC.1.2.1.58.	KO	11.6569	6.73064	1.73191	0.10889	0.133306	0.133306	0.199975	0.199975	0.663352	dose2
asl..D.aspartate.ligase..EC.6.3.1.12.	KO	20.2607	11.6991	1.73182	0.108907	0.133287	0.133287	0.199957	0.199957	0.855843	dose1
cas6..CRISPR.associated.endoribonuclease.Cas6..EC.3.1.....	KO	23.1397	13.3697	1.73075	0.109102	0.133073	0.133073	0.19976	0.19976	0.855843	dose1
Glucose.6.phosphate.dehydrogenase..NAD.P.....	EC	-64.0329	37.0008	-1.73058	0.109133	0.13304	0.13304	0.199729	0.199729	0.97976	baseline
Glucose.6.phosphate.dehydrogenase..NADP....	EC	-64.0329	37.0008	-1.73058	0.109133	0.13304	0.13304	0.199729	0.199729	0.97976	baseline
dmsA..anaerobic.dimethyl.sulfoxide.reductase.subunit.A..EC.1.8.5.3.	KO	-20.3274	11.7569	-1.72898	0.109429	0.132718	0.132718	0.199432	0.199432	0.855843	dose1
Dimethylargininase	EC	32.2414	18.6689	1.72701	0.109791	0.132325	0.132325	0.199069	0.199069	0.97976	baseline
uxaA2..altronate.dehydratase.large.subunit..EC.4.2.1.7.	KO	22.6654	13.1295	1.72629	0.109925	0.132181	0.132181	0.198936	0.198936	0.855843	dose1
Ferrochelatase	EC	-38.0484	22.0423	-1.72615	0.10995	0.132153	0.132153	0.19891	0.19891	0.951433	dose1
agaR..DeoR.family.transcriptional.regulator..aga.operon.transcriptional.repressor	KO	61.5695	35.6818	1.72551	0.110068	0.132026	0.132026	0.198793	0.198793	0.663352	dose2
Malonate.semialdehyde.dehydrogenase..acetylating.	EC	25.2125	14.6119	1.72548	0.110074	0.132019	0.132019	0.198787	0.198787	0.916009	dose2
Methylmalonate.semialdehyde.dehydrogenase..CoA.acylating.	EC	25.2125	14.6119	1.72548	0.110074	0.132019	0.132019	0.198787	0.198787	0.916009	dose2
X3.hexulose.6.phosphate.synthase	EC	-9.28481	5.38473	-1.72429	0.110295	0.13178	0.13178	0.198566	0.198566	0.97976	baseline
yahK..uncharacterized.zinc.type.alcohol.dehydrogenase.like.protein..EC.1.......	KO	-10.6249	6.16454	-1.72355	0.110432	0.131632	0.131632	0.19843	0.19843	0.663352	dose2
Oxalyl.CoA.decarboxylase	EC	-8.87173	5.14801	-1.72333	0.110472	0.131589	0.131589	0.19839	0.19839	0.916009	dose2
cpaA..tadV..prepilin.peptidase.CpaA..EC.3.4.23.43.	KO	35.9513	20.8679	1.7228	0.110571	0.131483	0.131483	0.198292	0.198292	0.855843	dose1
doxD..thiosulfate.dehydrogenase..quinone..large.subunit..EC.1.8.5.2.	KO	11.0282	6.403	1.72234	0.110656	0.131391	0.131391	0.198207	0.198207	0.663352	dose2
mviM..virulence.factor	KO	-10.6099	6.16185	-1.72186	0.110745	0.131295	0.131295	0.198119	0.198119	0.663352	dose2
ureB..urease.subunit.beta..EC.3.5.1.5.	KO	26.6269	15.4663	1.7216	0.110793	0.131244	0.131244	0.198071	0.198071	0.774802	baseline
FTR..FTH1..efeU..high.affinity.iron.transporter	KO	-17.3314	10.0677	-1.72149	0.110815	0.131221	0.131221	0.19805	0.19805	0.663352	dose2
prpR..transcriptional.regulator..propionate.catabolism.operon.regulatory.protein	KO	17.1589	9.97167	1.72076	0.110951	0.131075	0.131075	0.197915	0.197915	0.663352	dose2
sspD..small.acid.soluble.spore.protein.D..minor.alpha.beta.type.SASP.	KO	14.7568	8.58458	1.71899	0.111281	0.130722	0.130722	0.197589	0.197589	0.663352	dose2
TCA.cycle.VI..obligate.autotrophs.	pathway	-52.4797	30.5619	-1.71716	0.111623	0.130356	0.130356	0.197252	0.197252	0.953836	baseline
pleD..two.component.system..cell.cycle.response.regulator..EC.2.7.7.65.	KO	9.38311	5.46608	1.7166	0.111727	0.130245	0.130245	0.197149	0.197149	0.663352	dose2
K09155..uncharacterized.protein	KO	14.674	8.54969	1.71632	0.111781	0.130188	0.130188	0.197097	0.197097	0.855843	dose1
eutT..ethanolamine.utilization.cobalamin.adenosyltransferase..EC.2.5.1.17.	KO	38.5233	22.4537	1.71568	0.111901	0.13006	0.13006	0.196978	0.196978	0.855843	dose1
trmFO..gid..methylenetetrahydrofolate..tRNA..uracil.5...methyltransferase..EC.2.1.1.74.	KO	47.6546	27.7914	1.71473	0.11208	0.129869	0.129869	0.196802	0.196802	0.774802	baseline
L.threonine.3.dehydrogenase	EC	35.0281	20.4398	1.71372	0.11227	0.129668	0.129668	0.196617	0.196617	0.951433	dose1
K06929..uncharacterized.protein	KO	21.9083	12.7846	1.71364	0.112284	0.129653	0.129653	0.196603	0.196603	0.774802	baseline
aguA..agmatine.deiminase..EC.3.5.3.12.	KO	31.7945	18.5568	1.71337	0.112336	0.129598	0.129598	0.196552	0.196552	0.855843	dose1
K07032..uncharacterized.protein	KO	-10.7397	6.26967	-1.71296	0.112412	0.129517	0.129517	0.196478	0.196478	0.774802	baseline
pps..ppsA..pyruvate..water.dikinase..EC.2.7.9.2.	KO	-26.7612	15.6272	-1.71248	0.112503	0.129421	0.129421	0.196388	0.196388	0.774802	baseline
Xylan.1.4.beta.xylosidase	EC	-78.42	45.8136	-1.71172	0.112647	0.129269	0.129269	0.196248	0.196248	0.97976	baseline
K08961..chondroitin.sulfate.ABC.endolyase.exolyase..EC.4.2.2.20.4.2.2.21.	KO	26.5397	15.5079	1.71137	0.112714	0.129198	0.129198	0.196183	0.196183	0.663352	dose2
comFC..competence.protein.ComFC	KO	19.6531	11.4849	1.71121	0.112743	0.129168	0.129168	0.196155	0.196155	0.663352	dose2
alkA..DNA.3.methyladenine.glycosylase.II..EC.3.2.2.21.	KO	42.4055	24.7841	1.711	0.112783	0.129125	0.129125	0.196116	0.196116	0.663352	dose2
chondroitin.sulfate.degradation.I..bacterial.	pathway	34.2774	20.0343	1.71094	0.112795	0.129113	0.129113	0.196104	0.196104	0.865006	dose2
torC..trimethylamine.N.oxide.reductase..cytochrome.c...cytochrome.c.type.subunit.TorC	KO	12.7595	7.45902	1.71062	0.112855	0.129049	0.129049	0.196045	0.196045	0.774802	baseline
rodZ..cytoskeleton.protein.RodZ	KO	12.7595	7.45902	1.71062	0.112855	0.129049	0.129049	0.196045	0.196045	0.774802	baseline
nikB..nickel.transport.system.permease.protein	KO	-37.7831	22.0968	-1.70989	0.112992	0.128905	0.128905	0.195912	0.195912	0.855843	dose1
PREP..prolyl.oligopeptidase..EC.3.4.21.26.	KO	27.4884	16.0767	1.70983	0.113004	0.128892	0.128892	0.1959	0.1959	0.663352	dose2
tdh..threonine.3.dehydrogenase..EC.1.1.1.103.	KO	29.8455	17.4633	1.70904	0.113154	0.128734	0.128734	0.195755	0.195755	0.855843	dose1
peptidoglycan.biosynthesis.IV..Enterococcus.faecium.	pathway	67.0491	39.2321	1.70904	0.113154	0.128734	0.128734	0.195754	0.195754	0.953836	baseline
thyX..thy1..thymidylate.synthase..FAD...EC.2.1.1.148.	KO	20.5322	12.0148	1.7089	0.11318	0.128706	0.128706	0.195729	0.195729	0.855843	dose1
L3HYPDH..trans.L.3.hydroxyproline.dehydratase..EC.4.2.1.77.	KO	11.7953	6.90365	1.70856	0.113245	0.128638	0.128638	0.195666	0.195666	0.855843	dose1
phnL..alpha.D.ribose.1.methylphosphonate.5.triphosphate.synthase.subunit.PhnL..EC.2.7.8.37.	KO	16.1614	9.45981	1.70843	0.11327	0.128612	0.128612	0.195642	0.195642	0.663352	dose2
phnK..putative.phosphonate.transport.system.ATP.binding.protein	KO	16.1614	9.45981	1.70843	0.11327	0.128612	0.128612	0.195642	0.195642	0.663352	dose2
phnM..alpha.D.ribose.1.methylphosphonate.5.triphosphate.diphosphatase..EC.3.6.1.63.	KO	16.1614	9.45981	1.70843	0.11327	0.128612	0.128612	0.195642	0.195642	0.663352	dose2
phnJ..alpha.D.ribose.1.methylphosphonate.5.phosphate.C.P.lyase..EC.4.7.1.1.	KO	16.1614	9.45981	1.70843	0.11327	0.128612	0.128612	0.195642	0.195642	0.663352	dose2
phnI..alpha.D.ribose.1.methylphosphonate.5.triphosphate.synthase.subunit.PhnI..EC.2.7.8.37.	KO	16.1614	9.45981	1.70843	0.11327	0.128612	0.128612	0.195642	0.195642	0.663352	dose2
K09703..uncharacterized.protein	KO	8.92983	5.22733	1.7083	0.113295	0.128586	0.128586	0.195617	0.195617	0.663352	dose2
Glycerone.kinase	EC	-9.24362	5.41339	-1.70755	0.113437	0.128436	0.128436	0.19548	0.19548	0.97976	baseline
ABC.CYST.P..cystine.transport.system.permease.protein	KO	13.5122	7.91374	1.70744	0.113458	0.128415	0.128415	0.19546	0.19546	0.774802	baseline
glycerol.degradation.to.butanol	pathway	-8.47458	4.96345	-1.7074	0.113466	0.128406	0.128406	0.195452	0.195452	0.953836	baseline
nfrA1..FMN.reductase..NADPH...EC.1.5.1.38.	KO	22.7905	13.3543	1.70661	0.113616	0.128249	0.128249	0.195306	0.195306	0.855843	dose1
umuD..DNA.polymerase.V..EC.3.4.21...	KO	-29.0655	17.0468	-1.70504	0.113915	0.127936	0.127936	0.195018	0.195018	0.855843	dose1
X23S.rRNA..uracil.747..C.5...methyltransferase	EC	-10.6715	6.26203	-1.70416	0.114082	0.127761	0.127761	0.194856	0.194856	0.916009	dose2
fwdE..fmdE..formylmethanofuran.dehydrogenase.subunit.E..EC.1.2.7.12.	KO	24.9907	14.6686	1.70369	0.114173	0.127666	0.127666	0.194769	0.194769	0.774802	baseline
Beta.D.galactosyl..1..4..L.rhamnose.phosphorylase	EC	16.6238	9.76566	1.70228	0.114443	0.127384	0.127384	0.194509	0.194509	0.916009	dose2
hipO..hippurate.hydrolase..EC.3.5.1.32.	KO	24.9974	14.6863	1.70209	0.114478	0.127348	0.127348	0.194475	0.194475	0.663352	dose2
flA..adenosyl.fluoride.synthase..EC.2.5.1.63.	KO	-20.0365	11.7727	-1.70194	0.114507	0.127318	0.127318	0.194447	0.194447	0.663352	dose2
UDP.N.acetylglucosamine.diphosphorylase	EC	51.953	30.5323	1.70158	0.114577	0.127245	0.127245	0.19438	0.19438	0.951433	dose1
X4.hydroxyphenylacetate.decarboxylase	EC	6.85566	4.02929	1.70146	0.1146	0.127221	0.127221	0.194358	0.194358	0.916009	dose2
trpCF..indole.3.glycerol.phosphate.synthase...phosphoribosylanthranilate.isomerase..EC.4.1.1.48.5.3.1.24.	KO	-8.33524	4.8997	-1.70117	0.114654	0.127165	0.127165	0.194306	0.194306	0.774802	baseline
pezA..HTH.type.transcriptional.regulator...antitoxin.PezA	KO	20.7454	12.2017	1.70021	0.114839	0.126973	0.126973	0.194129	0.194129	0.855843	dose1
hxlA..3.hexulose.6.phosphate.synthase..EC.4.1.2.43.	KO	-9.14048	5.37755	-1.69975	0.114928	0.126881	0.126881	0.194044	0.194044	0.774802	baseline
Beta.glucuronidase	EC	51.3776	30.2307	1.69951	0.114973	0.126834	0.126834	0.194001	0.194001	0.916009	dose2
K16306..fructose.bisphosphate.aldolase...2.amino.3.7.dideoxy.D.threo.hept.6.ulosonate.synthase..EC.4.1.2.13.2.2.1.10.	KO	8.57032	5.04352	1.69927	0.115019	0.126786	0.126786	0.193957	0.193957	0.663352	dose2
L.glutamate.gamma.semialdehyde.dehydrogenase	EC	36.944	21.7435	1.69908	0.115057	0.126747	0.126747	0.193921	0.193921	0.916009	dose2
mef..MFS.transporter..DHA3.family..macrolide.efflux.protein	KO	25.1528	14.8288	1.69621	0.115609	0.126176	0.126176	0.193394	0.193394	0.774802	baseline
Thymidylate.synthase..FAD.	EC	32.7037	19.2825	1.69603	0.115645	0.12614	0.12614	0.19336	0.19336	0.916009	dose2
eutQ..ethanolamine.utilization.protein.EutQ	KO	38.1223	22.4896	1.69511	0.115824	0.125956	0.125956	0.19319	0.19319	0.855843	dose1
dgoK..2.dehydro.3.deoxygalactonokinase..EC.2.7.1.58.	KO	-12.2122	7.20881	-1.69406	0.116027	0.125747	0.125747	0.192997	0.192997	0.855843	dose1
Teichoic.acid.transporting.ATPase	EC	79.7593	47.0861	1.6939	0.116057	0.125716	0.125716	0.192969	0.192969	0.951433	dose1
fliL..flagellar.FliL.protein	KO	8.9694	5.29567	1.69372	0.116092	0.12568	0.12568	0.192936	0.192936	0.774802	baseline
yhfA..putative.redox.protein	KO	30.3927	17.968	1.69149	0.116526	0.125235	0.125235	0.192525	0.192525	0.774802	baseline
Beta.lysine.5.6.aminomutase	EC	16.8683	9.97304	1.69139	0.116545	0.125216	0.125216	0.192507	0.192507	0.916009	dose2
GSR..gor..glutathione.reductase..NADPH...EC.1.8.1.7.	KO	-31.8863	18.8611	-1.69058	0.116703	0.125055	0.125055	0.192358	0.192358	0.855843	dose1
Alpha.alpha.trehalose.phosphorylase	EC	11.8317	7.00095	1.69002	0.116813	0.124942	0.124942	0.192254	0.192254	0.951433	dose1
flp..pilA..pilus.assembly.protein.Flp.PilA	KO	-36.4633	21.5831	-1.68943	0.116927	0.124826	0.124826	0.192147	0.192147	0.774802	baseline
kdgR..LacI.family.transcriptional.regulator..kdg.operon.repressor	KO	10.812	6.40056	1.68923	0.116967	0.124785	0.124785	0.192109	0.192109	0.663352	dose2
K07068..uncharacterized.protein	KO	10.812	6.40056	1.68923	0.116967	0.124785	0.124785	0.192109	0.192109	0.663352	dose2
FAEB..feruloyl.esterase..EC.3.1.1.73.	KO	10.812	6.40056	1.68923	0.116967	0.124785	0.124785	0.192109	0.192109	0.663352	dose2
hps.phi..3.hexulose.6.phosphate.synthase...6.phospho.3.hexuloisomerase..EC.4.1.2.43.5.3.1.27.	KO	10.812	6.40056	1.68923	0.116967	0.124785	0.124785	0.192109	0.192109	0.663352	dose2
pobR..AraC.family.transcriptional.regulator..transcriptional.activator.of.pobA	KO	10.812	6.40056	1.68923	0.116967	0.124785	0.124785	0.192109	0.192109	0.663352	dose2
gltP..gltT..proton.glutamate.symport.protein	KO	-10.3821	6.14703	-1.68896	0.11702	0.124731	0.124731	0.19206	0.19206	0.663352	dose2
L.glutamate.degradation.V..via.hydroxyglutarate.	pathway	-15.2944	9.05979	-1.68816	0.117175	0.124573	0.124573	0.191913	0.191913	0.865315	dose1
E1.12.7.2..ferredoxin.hydrogenase..EC.1.12.7.2.	KO	-19.7473	11.7049	-1.68709	0.117385	0.124359	0.124359	0.191716	0.191716	0.855843	dose1
aguF..alpha.1.4.digalacturonate.transport.system.permease.protein	KO	23.2998	13.8113	1.687	0.117402	0.124342	0.124342	0.191701	0.191701	0.663352	dose2
K09806..uncharacterized.protein	KO	-13.0715	7.74853	-1.68697	0.117409	0.124335	0.124335	0.191694	0.191694	0.855843	dose1
Oligopeptidase.B	EC	-10.1435	6.01315	-1.68689	0.117424	0.12432	0.12432	0.19168	0.19168	0.916009	dose2
Oligogalacturonide.lyase	EC	-8.09027	4.79634	-1.68676	0.11745	0.124294	0.124294	0.191656	0.191656	0.97976	baseline
D.stereospecific.aminopeptidase	EC	16.6872	9.89429	1.68655	0.117491	0.124252	0.124252	0.191617	0.191617	0.951433	dose1
yjaB..putative.acetyltransferase..EC.2.3.1...	KO	28.4972	16.8968	1.68654	0.117492	0.124251	0.124251	0.191616	0.191616	0.663352	dose2
K10120..msmE..fructooligosaccharide.transport.system.substrate.binding.protein	KO	-12.128	7.19112	-1.68653	0.117495	0.124247	0.124247	0.191613	0.191613	0.663352	dose2
pduC..propanediol.dehydratase.large.subunit..EC.4.2.1.28.	KO	12.2613	7.27036	1.68648	0.117504	0.124239	0.124239	0.191605	0.191605	0.663352	dose2
ggt..gamma.glutamyltranspeptidase...glutathione.hydrolase..EC.2.3.2.2.3.4.19.13.	KO	23.4301	13.8963	1.68607	0.117584	0.124157	0.124157	0.19153	0.19153	0.774802	baseline
Aryl.alcohol.dehydrogenase	EC	14.0823	8.35339	1.68582	0.117634	0.124106	0.124106	0.191483	0.191483	0.916009	dose2
Glyceraldehyde.dehydrogenase..FAD.containing.	EC	14.0823	8.35339	1.68582	0.117634	0.124106	0.124106	0.191483	0.191483	0.916009	dose2
Cyanuric.acid.amidohydrolase	EC	14.0823	8.35339	1.68582	0.117634	0.124106	0.124106	0.191483	0.191483	0.916009	dose2
Isopenicillin.N.epimerase	EC	14.0823	8.35339	1.68582	0.117634	0.124106	0.124106	0.191483	0.191483	0.916009	dose2
epsD..glycosyltransferase.EpsD..EC.2.4.....	KO	17.1073	10.1501	1.68544	0.117709	0.124031	0.124031	0.191413	0.191413	0.663352	dose2
X23S.rRNA..adenine.1618..N.6...methyltransferase	EC	-10.4087	6.17654	-1.6852	0.117757	0.123983	0.123983	0.191368	0.191368	0.97976	baseline
UDP.N.acetyl.2.amino.2.deoxyglucuronate.dehydrogenase	EC	28.2377	16.7575	1.68508	0.117779	0.12396	0.12396	0.191347	0.191347	0.916009	dose2
Tungstate.importing.ATPase	EC	12.9552	7.68916	1.68487	0.117821	0.123917	0.123917	0.191308	0.191308	0.916009	dose2
X3.dehydroquinate.synthase.II	EC	13.5075	8.03079	1.68196	0.118393	0.12334	0.12334	0.190775	0.190775	0.97976	baseline
flgJ..flagellar.protein.FlgJ	KO	20.4265	12.1448	1.68191	0.118404	0.123329	0.123329	0.190765	0.190765	0.663352	dose2
Ribosylpyrimidine.nucleosidase	EC	-9.63496	5.73055	-1.68133	0.118518	0.123214	0.123214	0.190659	0.190659	0.916009	dose2
Hydroxymethylbilane.synthase	EC	68.4644	40.7233	1.68121	0.118542	0.123189	0.123189	0.190636	0.190636	0.951433	dose1
eutL..ethanolamine.utilization.protein.EutL	KO	36.5155	21.7353	1.68001	0.118779	0.122952	0.122952	0.190417	0.190417	0.855843	dose1
wbpP..UDP.N.acetylglucosamine.4.epimerase..EC.5.1.3.7.	KO	20.01	11.918	1.67898	0.118984	0.122745	0.122745	0.190227	0.190227	0.663352	dose2
fabV..ter..enoyl..acyl.carrier.protein..reductase...trans.2.enoyl.CoA.reductase..NAD....EC.1.3.1.9.1.3.1.44.	KO	45.9797	27.3884	1.6788	0.119019	0.122711	0.122711	0.190194	0.190194	0.855843	dose1
isopropanol.biosynthesis	pathway	12.7054	7.57009	1.67837	0.119104	0.122626	0.122626	0.190116	0.190116	0.865315	dose1
X3.hydroxybutyryl.CoA.dehydratase	EC	19.8594	11.8345	1.67809	0.11916	0.12257	0.12257	0.190064	0.190064	0.951433	dose1
caiC..carnitine.CoA.ligase..EC.6.2.1.48.	KO	-13.7311	8.18754	-1.67708	0.119361	0.122368	0.122368	0.189879	0.189879	0.774802	baseline
mnhB..mrpB..multicomponent.Na..H..antiporter.subunit.B	KO	24.3536	14.5276	1.67637	0.119502	0.122227	0.122227	0.189748	0.189748	0.663352	dose2
liaR..two.component.system..NarL.family..response.regulator.LiaR	KO	14.9508	8.91939	1.67621	0.119533	0.122197	0.122197	0.18972	0.18972	0.663352	dose2
E2.5.1.56..neuB..N.acetylneuraminate.synthase..EC.2.5.1.56.	KO	28.1086	16.7798	1.67515	0.119745	0.121985	0.121985	0.189524	0.189524	0.663352	dose2
wbqP..O.antigen.biosynthesis.protein.WbqP	KO	18.1552	10.8383	1.67509	0.119756	0.121974	0.121974	0.189514	0.189514	0.855843	dose1
myo.inositol.degradation.I	pathway	47.7171	28.4882	1.67498	0.119779	0.121952	0.121952	0.189494	0.189494	0.865315	dose1
Glucosylceramidase	EC	36.3685	21.7267	1.67391	0.119993	0.121739	0.121739	0.189297	0.189297	0.916009	dose2
PTS.Fru2.EIIB..PTS.system..fructose.specific.IIB.like.component..EC.2.7.1...	KO	-30.5932	18.2774	-1.67383	0.120009	0.121723	0.121723	0.189283	0.189283	0.774802	baseline
slt..soluble.lytic.murein.transglycosylase..EC.4.2.2...	KO	26.1326	15.6171	1.67333	0.120108	0.121625	0.121625	0.189192	0.189192	0.663352	dose2
cysH..phosphoadenosine.phosphosulfate.reductase..EC.1.8.4.8.1.8.4.10.	KO	28.3868	16.9677	1.67298	0.120178	0.121555	0.121555	0.189128	0.189128	0.774802	baseline
GDP.4.dehydro.6.deoxy.D.mannose.reductase	EC	11.1767	6.6811	1.67289	0.120197	0.121536	0.121536	0.18911	0.18911	0.951433	dose1
pgmB..beta.phosphoglucomutase..EC.5.4.2.6.	KO	35.1456	21.0108	1.67274	0.120227	0.121506	0.121506	0.189083	0.189083	0.855843	dose1
nikA..nickel.transport.system.substrate.binding.protein	KO	-37.4121	22.3677	-1.67259	0.120256	0.121477	0.121477	0.189056	0.189056	0.855843	dose1
nrfC..protein.NrfC	KO	-17.5981	10.5273	-1.67167	0.120441	0.121294	0.121294	0.188886	0.188886	0.855843	dose1
E2.7.11.1..non.specific.serine.threonine.protein.kinase..EC.2.7.11.1.	KO	-10.7062	6.40459	-1.67165	0.120446	0.121289	0.121289	0.188882	0.188882	0.774802	baseline
Sucrose.phosphorylase	EC	67.9237	40.6422	1.67126	0.120523	0.121213	0.121213	0.188812	0.188812	0.97976	baseline
fliC..flagellin	KO	25.8982	15.5034	1.67048	0.12068	0.121057	0.121057	0.188668	0.188668	0.855843	dose1
tnaA..tryptophanase..EC.4.1.99.1.	KO	38.6242	23.1246	1.67027	0.120722	0.121015	0.121015	0.18863	0.18863	0.663352	dose2
X.FADH.2..oxidizing.	EC	51.4248	30.7968	1.66981	0.120815	0.120924	0.120924	0.188545	0.188545	0.951433	dose1
dsbB..disulfide.bond.formation.protein.DsbB	KO	-14.184	8.49666	-1.66936	0.120904	0.120836	0.120836	0.188464	0.188464	0.663352	dose2
virK..uncharacterized.protein	KO	-9.85805	5.91207	-1.66744	0.12129	0.120455	0.120455	0.188112	0.188112	0.663352	dose2
X4.oxalmesaconate.hydratase	EC	12.161	7.29352	1.66737	0.121306	0.120439	0.120439	0.188098	0.188098	0.916009	dose2
X3.carboxy.cis.cis.muconate.cycloisomerase	EC	12.161	7.29352	1.66737	0.121306	0.120439	0.120439	0.188098	0.188098	0.916009	dose2
K09155..uncharacterized.protein	KO	16.109	9.67321	1.66533	0.121718	0.120035	0.120035	0.187724	0.187724	0.774802	baseline
cobN..cobaltochelatase.CobN..EC.6.6.1.2.	KO	36.521	21.9318	1.66521	0.121742	0.120012	0.120012	0.187703	0.187703	0.663352	dose2
flaG..flagellar.protein.FlaG	KO	17.644	10.5966	1.66506	0.121772	0.119981	0.119981	0.187675	0.187675	0.663352	dose2
K06976..uncharacterized.protein	KO	22.8287	13.7176	1.6642	0.121946	0.119811	0.119811	0.187518	0.187518	0.663352	dose2
nreC..two.component.system..NarL.family..response.regulator.NreC	KO	19.5254	11.7333	1.66411	0.121964	0.119793	0.119793	0.187502	0.187502	0.855843	dose1
Cyclopropane.fatty.acyl.phospholipid.synthase	EC	82.4918	49.5744	1.664	0.121987	0.119772	0.119772	0.187481	0.187481	0.951433	dose1
X4.hydroxybenzoyl.CoA.thioesterase	EC	-7.61045	4.57587	-1.66317	0.122155	0.119607	0.119607	0.18733	0.18733	0.97976	baseline
nicE..maiA..maleate.isomerase..EC.5.2.1.1.	KO	10.9625	6.59194	1.66302	0.122186	0.119577	0.119577	0.187302	0.187302	0.663352	dose2
Xylose.isomerase	EC	-50.3259	30.2757	-1.66226	0.12234	0.119426	0.119426	0.187163	0.187163	0.97976	baseline
TC.CITMHS..citrate.Mg2..H..or.citrate.Ca2..H..symporter..CitMHS.family	KO	-13.7946	8.29886	-1.66222	0.122347	0.119419	0.119419	0.187156	0.187156	0.774802	baseline
yahK..uncharacterized.zinc.type.alcohol.dehydrogenase.like.protein..EC.1.......	KO	-17.1919	10.3481	-1.66136	0.122522	0.119249	0.119249	0.186999	0.186999	0.855843	dose1
ascD..ddhD..rfbI..CDP.4.dehydro.6.deoxyglucose.reductase..E3..EC.1.17.1.1.	KO	9.61169	5.78636	1.6611	0.122576	0.119196	0.119196	0.18695	0.18695	0.774802	baseline
thrB2..homoserine.kinase.type.II..EC.2.7.1.39.	KO	9.61169	5.78636	1.6611	0.122576	0.119196	0.119196	0.18695	0.18695	0.774802	baseline
GNS..N.acetylglucosamine.6.sulfatase..EC.3.1.6.14.	KO	9.73725	5.86263	1.6609	0.122616	0.119157	0.119157	0.186914	0.186914	0.663352	dose2
Hippurate.hydrolase	EC	31.847	19.1812	1.66032	0.122735	0.119042	0.119042	0.186808	0.186808	0.916009	dose2
wbyL..glycosyltransferase..EC.2.4.1...	KO	-7.93636	4.78062	-1.66011	0.122777	0.119001	0.119001	0.18677	0.18677	0.774802	baseline
pecM..probable.blue.pigment..indigoidine..exporter	KO	13.673	8.23619	1.66011	0.122777	0.119	0.119	0.18677	0.18677	0.774802	baseline
arr..rifampin.ADP.ribosylating.transferase	KO	13.673	8.23619	1.66011	0.122777	0.119	0.119	0.18677	0.18677	0.774802	baseline
ogl..oligogalacturonide.lyase..EC.4.2.2.6.	KO	-7.93269	4.78002	-1.65955	0.122891	0.11889	0.11889	0.186668	0.186668	0.774802	baseline
nrfG..formate.dependent.nitrite.reductase.complex.subunit.NrfG	KO	-13.0916	7.89055	-1.65916	0.122972	0.118811	0.118811	0.186595	0.186595	0.663352	dose2
cutF..nlpE..copper.homeostasis.protein..lipoprotein.	KO	-7.92597	4.77971	-1.65825	0.123156	0.118632	0.118632	0.18643	0.18643	0.774802	baseline
Lysophospholipase	EC	54.7271	33.0182	1.65748	0.123314	0.11848	0.11848	0.186289	0.186289	0.951433	dose1
Catalase	EC	-25.6168	15.4567	-1.65733	0.123344	0.11845	0.11845	0.186262	0.186262	0.951433	dose1
biotin.biosynthesis.II	pathway	9.24349	5.5781	1.6571	0.123391	0.118405	0.118405	0.18622	0.18622	0.865006	dose2
DNA.formamidopyrimidine.glycosylase	EC	50.8234	30.6731	1.65694	0.123425	0.118372	0.118372	0.18619	0.18619	0.916009	dose2
PTS.Fru2.EIIC..PTS.system..fructose.specific.IIC.like.component	KO	-9.75475	5.88821	-1.65666	0.123483	0.118316	0.118316	0.186138	0.186138	0.774802	baseline
X.FADH.2..oxidizing.	EC	37.6825	22.7544	1.65605	0.123607	0.118196	0.118196	0.186027	0.186027	0.916009	dose2
dpo..DNA.polymerase.bacteriophage.type..EC.2.7.7.7.	KO	37.9752	22.9331	1.65591	0.123636	0.118168	0.118168	0.186002	0.186002	0.663352	dose2
PDHB..pdhB..pyruvate.dehydrogenase.E1.component.beta.subunit..EC.1.2.4.1.	KO	37.3225	22.5407	1.65578	0.123662	0.118143	0.118143	0.185978	0.185978	0.663352	dose2
DAK..TKFC..triose.dihydroxyacetone.kinase...FAD.AMP.lyase..cyclizing...EC.2.7.1.28.2.7.1.29.4.6.1.15.	KO	-8.85899	5.35203	-1.65526	0.123769	0.118039	0.118039	0.185882	0.185882	0.774802	baseline
Membrane.alanyl.aminopeptidase	EC	-31.5907	19.0859	-1.65518	0.123785	0.118024	0.118024	0.185868	0.185868	0.97976	baseline
vanSC..vanSE..vanSG..two.component.system..OmpR.family..sensor.histidine.kinase.VanS..EC.2.7.13.3.	KO	30.9244	18.6849	1.65505	0.123813	0.117997	0.117997	0.185843	0.185843	0.855843	dose1
N.formylglutamate.deformylase	EC	-14.4851	8.75334	-1.6548	0.123863	0.117949	0.117949	0.185799	0.185799	0.97976	baseline
gmhD..rfaD..ADP.L.glycero.D.manno.heptose.6.epimerase..EC.5.1.3.20.	KO	-24.0537	14.5361	-1.65476	0.123871	0.117941	0.117941	0.185792	0.185792	0.855843	dose1
tupA..vupA..tungstate.transport.system.substrate.binding.protein	KO	13.5061	8.16212	1.65473	0.123879	0.117934	0.117934	0.185785	0.185785	0.774802	baseline
tupB..vupB..tungstate.transport.system.permease.protein	KO	13.5061	8.16212	1.65473	0.123879	0.117934	0.117934	0.185785	0.185785	0.774802	baseline
tupC..vupC..tungstate.transport.system.ATP.binding.protein..EC.3.6.3.55.	KO	13.5061	8.16212	1.65473	0.123879	0.117934	0.117934	0.185785	0.185785	0.774802	baseline
Kanamycin.kinase	EC	15.9209	9.62231	1.65458	0.12391	0.117904	0.117904	0.185758	0.185758	0.916009	dose2
fliOZ..fliO..flagellar.protein.FliO.FliZ	KO	19.3797	11.716	1.65413	0.124002	0.117815	0.117815	0.185675	0.185675	0.663352	dose2
togM..oligogalacturonide.transport.system.permease.protein	KO	14.3421	8.67236	1.65377	0.124075	0.117745	0.117745	0.185611	0.185611	0.855843	dose1
togN..oligogalacturonide.transport.system.permease.protein	KO	14.3421	8.67236	1.65377	0.124075	0.117745	0.117745	0.185611	0.185611	0.855843	dose1
araD..ulaF..sgaE..sgbE..L.ribulose.5.phosphate.4.epimerase..EC.5.1.3.4.	KO	29.5652	17.8813	1.65341	0.124149	0.117673	0.117673	0.185544	0.185544	0.663352	dose2
Sirohydrochlorin.cobaltochelatase	EC	52.0617	31.4946	1.65303	0.124227	0.117598	0.117598	0.185475	0.185475	0.916009	dose2
X.Trimethylamine..corrinoid.protein..Co.methyltransferase	EC	13.1148	7.93811	1.65213	0.124412	0.11742	0.11742	0.185311	0.185311	0.916009	dose2
superpathway.of.sulfate.assimilation.and.cysteine.biosynthesis	pathway	25.9781	15.7277	1.65175	0.124492	0.117344	0.117344	0.18524	0.18524	0.865315	dose1
Trimethylamine.N.oxide.reductase..cytochrome.c.	EC	-11.6312	7.0428	-1.6515	0.124544	0.117294	0.117294	0.185195	0.185195	0.916009	dose2
glpR..DeoR.family.transcriptional.regulator..glycerol.3.phosphate.regulon.repressor	KO	48.757	29.5283	1.65119	0.124607	0.117234	0.117234	0.185139	0.185139	0.855843	dose1
Pyruvate.dehydrogenase..acetyl.transferring.	EC	32.0959	19.453	1.64992	0.12487	0.116982	0.116982	0.184906	0.184906	0.97976	baseline
gdh..glucose.1.dehydrogenase..EC.1.1.1.47.	KO	-10.1635	6.1605	-1.64978	0.1249	0.116953	0.116953	0.18488	0.18488	0.774802	baseline
E2.4.1.64..alpha.alpha.trehalose.phosphorylase..EC.2.4.1.64.	KO	11.7403	7.12196	1.64846	0.125172	0.116693	0.116693	0.18464	0.18464	0.663352	dose2
peptidoglycan.biosynthesis.IV..Enterococcus.faecium.	pathway	45.2284	27.4606	1.64703	0.125469	0.11641	0.11641	0.184378	0.184378	0.865006	dose2
UDP.N.N..diacetylbacillosamine.2.epimerase..hydrolyzing.	EC	32.0772	19.4762	1.647	0.125476	0.116404	0.116404	0.184373	0.184373	0.97976	baseline
rihB..ribosylpyrimidine.nucleosidase..EC.3.2.2.8.	KO	-10.2738	6.23835	-1.64688	0.1255	0.11638	0.11638	0.184351	0.184351	0.663352	dose2
yagU..putative.membrane.protein	KO	-12.024	7.30137	-1.64681	0.125514	0.116367	0.116367	0.184339	0.184339	0.663352	dose2
add..ADA..adenosine.deaminase..EC.3.5.4.4.	KO	19.8082	12.0294	1.64665	0.125549	0.116334	0.116334	0.184309	0.184309	0.663352	dose2
flhB2..flagellar.biosynthesis.protein	KO	21.9596	13.3365	1.64658	0.125562	0.116322	0.116322	0.184297	0.184297	0.663352	dose2
K09939..uncharacterized.protein	KO	23.0769	14.0287	1.64498	0.125896	0.116005	0.116005	0.184004	0.184004	0.663352	dose2
K09769..uncharacterized.protein	KO	27.2669	16.5778	1.64478	0.125938	0.115964	0.115964	0.183967	0.183967	0.663352	dose2
spoVFB..dipicolinate.synthase.subunit.B	KO	29.2008	17.7633	1.64389	0.126124	0.115788	0.115788	0.183805	0.183805	0.663352	dose2
hofQ..protein.transport.protein.HofQ	KO	-11.7442	7.14657	-1.64334	0.126238	0.11568	0.11568	0.183705	0.183705	0.774802	baseline
sulfate.reduction.I..assimilatory.	pathway	24.3062	14.7908	1.64334	0.126239	0.115679	0.115679	0.183704	0.183704	0.865315	dose1
Hydroxymethylglutaryl.CoA.lyase	EC	12.3366	7.50707	1.64333	0.126241	0.115677	0.115677	0.183702	0.183702	0.916009	dose2
UMF1..MFS.transporter..UMF1.family	KO	49.3255	30.0481	1.64155	0.126612	0.115327	0.115327	0.183378	0.183378	0.774802	baseline
fliY..cystine.transport.system.substrate.binding.protein	KO	13.0217	7.93345	1.64136	0.126652	0.115289	0.115289	0.183344	0.183344	0.774802	baseline
Thiosulfate.dehydrogenase..quinone.	EC	11.4028	6.94817	1.64112	0.126702	0.115242	0.115242	0.183301	0.183301	0.916009	dose2
NAD.P.H.dehydrogenase..quinone.	EC	26.0433	15.8748	1.64054	0.126824	0.115127	0.115127	0.183194	0.183194	0.97976	baseline
symE..toxic.protein.SymE	KO	-13.5826	8.27941	-1.64053	0.126826	0.115124	0.115124	0.183192	0.183192	0.855843	dose1
eutA..ethanolamine.utilization.protein.EutA	KO	29.98	18.2782	1.64021	0.126893	0.115062	0.115062	0.183134	0.183134	0.855843	dose1
cdhD..acsD..acetyl.CoA.decarbonylase.synthase.complex.subunit.delta..EC.2.1.1.245.	KO	41.1796	25.1117	1.63986	0.126967	0.114992	0.114992	0.18307	0.18307	0.855843	dose1
cdhE..acsC..acetyl.CoA.decarbonylase.synthase.complex.subunit.gamma..EC.2.1.1.245.	KO	41.1796	25.1117	1.63986	0.126967	0.114992	0.114992	0.18307	0.18307	0.855843	dose1
acsE..5.methyltetrahydrofolate.corrinoid.iron.sulfur.protein.methyltransferase..EC.2.1.1.258.	KO	41.1796	25.1117	1.63986	0.126967	0.114992	0.114992	0.18307	0.18307	0.855843	dose1
X2.dehydro.3.deoxygalactonokinase	EC	-10.9105	6.65624	-1.63913	0.127119	0.114849	0.114849	0.182937	0.182937	0.951433	dose1
Gamma.D.glutamyl.meso.diaminopimelate.peptidase	EC	57.8713	35.3071	1.63909	0.127129	0.114839	0.114839	0.182929	0.182929	0.951433	dose1
K06995..uncharacterized.protein	KO	12.0466	7.35104	1.63877	0.127196	0.114777	0.114777	0.182871	0.182871	0.663352	dose2
gerKC..spore.germination.protein.KC	KO	11.737	7.16214	1.63875	0.127199	0.114774	0.114774	0.182868	0.182868	0.663352	dose2
PTS.Ntr.EIIA..ptsN..PTS.system..nitrogen.regulatory.IIA.component..EC.2.7.1...	KO	-20.645	12.5995	-1.63856	0.12724	0.114736	0.114736	0.182833	0.182833	0.663352	dose2
rmd..GDP.4.dehydro.6.deoxy.D.mannose.reductase..EC.1.1.1.281.	KO	10.1575	6.20061	1.63814	0.127327	0.114653	0.114653	0.182757	0.182757	0.855843	dose1
Formyl.CoA.transferase	EC	-12.6432	7.71998	-1.63772	0.127416	0.11457	0.11457	0.18268	0.18268	0.916009	dose2
tauC..taurine.transport.system.permease.protein	KO	-32.2645	19.7071	-1.6372	0.127525	0.114468	0.114468	0.182586	0.182586	0.663352	dose2
nfrA1..FMN.reductase..NADPH...EC.1.5.1.38.	KO	24.5967	15.0236	1.6372	0.127526	0.114467	0.114467	0.182585	0.182585	0.663352	dose2
DHPS..dys..deoxyhypusine.synthase..EC.2.5.1.46.	KO	11.1091	6.78646	1.63695	0.12758	0.114417	0.114417	0.182539	0.182539	0.855843	dose1
ydfG..3.hydroxy.acid.dehydrogenase...malonic.semialdehyde.reductase..EC.1.1.1.381.1.1.1...	KO	12.8649	7.85985	1.63679	0.127613	0.114386	0.114386	0.18251	0.18251	0.663352	dose2
X2.dehydro.3.deoxyglucarate.aldolase	EC	-41.7569	25.5132	-1.63668	0.127636	0.114364	0.114364	0.18249	0.18249	0.916009	dose2
wecE..rffA..dTDP.4.amino.4.6.dideoxygalactose.transaminase..EC.2.6.1.59.	KO	41.2387	25.2058	1.63608	0.127763	0.114245	0.114245	0.18238	0.18238	0.855843	dose1
zraP..zinc.resistance.associated.protein	KO	12.9053	7.88853	1.63596	0.127788	0.114222	0.114222	0.182359	0.182359	0.663352	dose2
icmB..dotO..intracellular.multiplication.protein.IcmB	KO	12.9053	7.88853	1.63596	0.127788	0.114222	0.114222	0.182359	0.182359	0.663352	dose2
PTS.Tre.EIIC..treB..PTS.system..trehalose.specific.IIC.component	KO	-35.9729	21.99	-1.63588	0.127806	0.114205	0.114205	0.182343	0.182343	0.774802	baseline
tctB..putative.tricarboxylic.transport.membrane.protein	KO	12.0803	7.38532	1.63572	0.127839	0.114175	0.114175	0.182315	0.182315	0.663352	dose2
K07014..uncharacterized.protein	KO	12.0962	7.40154	1.63429	0.128141	0.113892	0.113892	0.182054	0.182054	0.774802	baseline
araF..L.arabinose.transport.system.substrate.binding.protein	KO	-10.1668	6.22212	-1.63397	0.128208	0.11383	0.11383	0.181997	0.181997	0.663352	dose2
rodZ..cytoskeleton.protein.RodZ	KO	12.5103	7.65978	1.63324	0.128362	0.113686	0.113686	0.181864	0.181864	0.663352	dose2
higA..HTH.type.transcriptional.regulator...antitoxin.HigA	KO	27.1856	16.6458	1.63318	0.128375	0.113674	0.113674	0.181853	0.181853	0.663352	dose2
degS..two.component.system..NarL.family..sensor.histidine.kinase.DegS..EC.2.7.13.3.	KO	17.6439	10.8043	1.63305	0.128404	0.113647	0.113647	0.181828	0.181828	0.663352	dose2
hyaE..hydrogenase.1.operon.protein.HyaE	KO	-13.0376	7.98478	-1.63281	0.128455	0.1136	0.1136	0.181784	0.181784	0.663352	dose2
Maltose.phosphorylase	EC	-28.3866	17.3919	-1.63217	0.128589	0.113475	0.113475	0.181669	0.181669	0.97976	baseline
croR..3.hydroxybutyryl.CoA.dehydratase..EC.4.2.1.55.	KO	17.2719	10.5834	1.63199	0.128629	0.113438	0.113438	0.181635	0.181635	0.855843	dose1
K17215..inositol.transport.system.ATP.binding.protein	KO	40.5455	24.8466	1.63183	0.128662	0.113407	0.113407	0.181607	0.181607	0.855843	dose1
Pseudaminic.acid.synthase	EC	22.5096	13.8067	1.63034	0.12898	0.113112	0.113112	0.181334	0.181334	0.916009	dose2
rlmF..23S.rRNA..adenine1618.N6..methyltransferase..EC.2.1.1.181.	KO	-9.98293	6.12468	-1.62995	0.129062	0.113036	0.113036	0.181264	0.181264	0.774802	baseline
Hydroxyisourate.hydrolase	EC	-10.7496	6.59617	-1.62967	0.129122	0.11298	0.11298	0.181213	0.181213	0.97976	baseline
K09005..uncharacterized.protein	KO	16.3536	10.0364	1.62943	0.129174	0.112933	0.112933	0.181169	0.181169	0.774802	baseline
torC..trimethylamine.N.oxide.reductase..cytochrome.c...cytochrome.c.type.subunit.TorC	KO	12.5015	7.68121	1.62755	0.129575	0.112562	0.112562	0.180826	0.180826	0.663352	dose2
E2.8.3.5A..scoA..3.oxoacid.CoA.transferase.subunit.A..EC.2.8.3.5.	KO	15.4125	9.47158	1.62723	0.129642	0.1125	0.1125	0.180769	0.180769	0.855843	dose1
E4.6.1.1..adenylate.cyclase..EC.4.6.1.1.	KO	-12.7195	7.81686	-1.62718	0.129652	0.11249	0.11249	0.18076	0.18076	0.855843	dose1
X4.aminobutanoate.degradation.V	pathway	28.0981	17.2723	1.62677	0.129741	0.112409	0.112409	0.180685	0.180685	0.953836	baseline
acsB..acetyl.CoA.synthase..EC.2.3.1.169.	KO	41.0338	25.232	1.62626	0.12985	0.112309	0.112309	0.180593	0.180593	0.855843	dose1
Hyaluronate.lyase	EC	9.51056	5.85083	1.62551	0.130012	0.11216	0.11216	0.180455	0.180455	0.916009	dose2
asl..D.aspartate.ligase..EC.6.3.1.12.	KO	26.0833	16.0477	1.62536	0.130042	0.112132	0.112132	0.180429	0.180429	0.663352	dose2
rmd..GDP.4.dehydro.6.deoxy.D.mannose.reductase..EC.1.1.1.281.	KO	17.6395	10.856	1.62486	0.13015	0.112032	0.112032	0.180337	0.180337	0.663352	dose2
msrB..peptide.methionine..R..S.oxide.reductase..EC.1.8.4.12.	KO	-11.8707	7.30629	-1.62472	0.130181	0.112004	0.112004	0.180312	0.180312	0.663352	dose2
Nickel.transporting.ATPase	EC	37.4659	23.0635	1.62447	0.130235	0.111954	0.111954	0.180266	0.180266	0.951433	dose1
kdgR..IclR.family.transcriptional.regulator..KDG.regulon.repressor	KO	12.916	7.95099	1.62445	0.130239	0.111951	0.111951	0.180262	0.180262	0.663352	dose2
CDP.4.dehydro.6.deoxyglucose.reductase	EC	9.38722	5.78009	1.62406	0.130322	0.111875	0.111875	0.180192	0.180192	0.97976	baseline
E2.4......glycosyltransferase..EC.2.4.....	KO	12.3464	7.6044	1.62359	0.130423	0.111782	0.111782	0.180107	0.180107	0.855843	dose1
gudD..glucarate.dehydratase..EC.4.2.1.40.	KO	-19.5098	12.0205	-1.62305	0.13054	0.111675	0.111675	0.180007	0.180007	0.855843	dose1
sucD..succinyl.CoA.synthetase.alpha.subunit..EC.6.2.1.5.	KO	-42.5141	26.2057	-1.62232	0.130695	0.111532	0.111532	0.179876	0.179876	0.774802	baseline
sucC..succinyl.CoA.synthetase.beta.subunit..EC.6.2.1.5.	KO	-42.5141	26.2057	-1.62232	0.130695	0.111532	0.111532	0.179876	0.179876	0.774802	baseline
nitrate.reduction.VI..assimilatory.	pathway	39.2161	24.1918	1.62105	0.130969	0.111282	0.111282	0.179645	0.179645	0.865315	dose1
rsmD..16S.rRNA..guanine966.N2..methyltransferase..EC.2.1.1.171.	KO	38.5044	23.7575	1.62073	0.13104	0.111218	0.111218	0.179586	0.179586	0.855843	dose1
menF..menaquinone.specific.isochorismate.synthase..EC.5.4.4.2.	KO	-23.7854	14.677	-1.62059	0.131068	0.111192	0.111192	0.179561	0.179561	0.663352	dose2
K07118..uncharacterized.protein	KO	13.8886	8.57138	1.62035	0.131122	0.111143	0.111143	0.179516	0.179516	0.855843	dose1
L.histidine.degradation.II	pathway	-12.4155	7.66353	-1.62007	0.131181	0.111088	0.111088	0.179466	0.179466	0.953836	baseline
GPR.endopeptidase	EC	55.6889	34.375	1.62004	0.131188	0.111083	0.111083	0.179461	0.179461	0.951433	dose1
torY..trimethylamine.N.oxide.reductase..cytochrome.c...cytochrome.c.type.subunit.TorY	KO	-15.7461	9.72188	-1.61965	0.131271	0.111006	0.111006	0.179391	0.179391	0.663352	dose2
nikD..nickel.transport.system.ATP.binding.protein..EC.3.6.3.24.	KO	31.3763	19.3851	1.61858	0.131503	0.110795	0.110795	0.179196	0.179196	0.855843	dose1
X1.3.beta.galactosyl.N.acetylhexosamine.phosphorylase	EC	73.512	45.4302	1.61813	0.131602	0.110706	0.110706	0.179113	0.179113	0.97976	baseline
Hydrogen.dehydrogenase..NADP....	EC	33.848	20.9231	1.61773	0.131687	0.110628	0.110628	0.179041	0.179041	0.951433	dose1
thiT..thiamine.transporter	KO	31.3211	19.3756	1.61653	0.131949	0.110391	0.110391	0.178822	0.178822	0.855843	dose1
phnL..alpha.D.ribose.1.methylphosphonate.5.triphosphate.synthase.subunit.PhnL..EC.2.7.8.37.	KO	23.0491	14.2602	1.61632	0.131993	0.11035	0.11035	0.178785	0.178785	0.774802	baseline
phnK..putative.phosphonate.transport.system.ATP.binding.protein	KO	23.0491	14.2602	1.61632	0.131993	0.11035	0.11035	0.178785	0.178785	0.774802	baseline
phnM..alpha.D.ribose.1.methylphosphonate.5.triphosphate.diphosphatase..EC.3.6.1.63.	KO	23.0491	14.2602	1.61632	0.131993	0.11035	0.11035	0.178785	0.178785	0.774802	baseline
phnJ..alpha.D.ribose.1.methylphosphonate.5.phosphate.C.P.lyase..EC.4.7.1.1.	KO	23.0491	14.2602	1.61632	0.131993	0.11035	0.11035	0.178785	0.178785	0.774802	baseline
phnI..alpha.D.ribose.1.methylphosphonate.5.triphosphate.synthase.subunit.PhnI..EC.2.7.8.37.	KO	23.0491	14.2602	1.61632	0.131993	0.11035	0.11035	0.178785	0.178785	0.774802	baseline
Hydroxypyruvate.reductase	EC	32.1375	19.8943	1.61541	0.132192	0.110171	0.110171	0.178619	0.178619	0.97976	baseline
kojP..kojibiose.phosphorylase..EC.2.4.1.230.	KO	13.0686	8.08995	1.61541	0.132192	0.11017	0.11017	0.178619	0.178619	0.855843	dose1
lplC..putative.aldouronate.transport.system.permease.protein	KO	33.5088	20.7454	1.61524	0.132229	0.110138	0.110138	0.178589	0.178589	0.855843	dose1
Agmatinase	EC	72.3773	44.839	1.61416	0.132464	0.109925	0.109925	0.178392	0.178392	0.97976	baseline
rsbW..serine.threonine.protein.kinase.RsbW..EC.2.7.11.1.	KO	11.6459	7.21528	1.61406	0.132487	0.109905	0.109905	0.178373	0.178373	0.663352	dose2
virB1..type.IV.secretion.system.protein.VirB1	KO	9.46249	5.86483	1.61343	0.132623	0.109782	0.109782	0.17826	0.17826	0.774802	baseline
rpaB..two.component.system..OmpR.family..response.regulator.RpaB	KO	9.46249	5.86483	1.61343	0.132623	0.109782	0.109782	0.17826	0.17826	0.774802	baseline
traN..conjugal.transfer.mating.pair.stabilization.protein.TraN	KO	9.46249	5.86483	1.61343	0.132623	0.109782	0.109782	0.17826	0.17826	0.774802	baseline
trbC..conjugal.transfer.pilus.assembly.protein.TrbC	KO	9.46249	5.86483	1.61343	0.132623	0.109782	0.109782	0.17826	0.17826	0.774802	baseline
traW..conjugal.transfer.pilus.assembly.protein.TraW	KO	9.46249	5.86483	1.61343	0.132623	0.109782	0.109782	0.17826	0.17826	0.774802	baseline
SLC7A9..BAT1..solute.carrier.family.7..L.type.amino.acid.transporter...member.9	KO	9.46249	5.86483	1.61343	0.132623	0.109782	0.109782	0.17826	0.17826	0.774802	baseline
dapC..N.succinyldiaminopimelate.aminotransferase..EC.2.6.1.17.	KO	9.46249	5.86483	1.61343	0.132623	0.109782	0.109782	0.17826	0.17826	0.774802	baseline
yueD..benzil.reductase...S..benzoin.forming...EC.1.1.1.320.	KO	9.46249	5.86483	1.61343	0.132623	0.109782	0.109782	0.17826	0.17826	0.774802	baseline
GDP.L.fucose.synthase	EC	-75.4734	46.7959	-1.61282	0.132755	0.109662	0.109662	0.17815	0.17815	0.97976	baseline
flgD..flagellar.basal.body.rod.modification.protein.FlgD	KO	22.3787	13.8755	1.61282	0.132756	0.109661	0.109661	0.178149	0.178149	0.663352	dose2
coenzyme.M.biosynthesis.I	pathway	15.8394	9.82285	1.61251	0.132824	0.1096	0.1096	0.178093	0.178093	0.865006	dose2
Thiosulfate.sulfurtransferase	EC	20.7153	12.86	1.61083	0.133192	0.109269	0.109269	0.177787	0.177787	0.916009	dose2
mug..double.stranded.uracil.DNA.glycosylase..EC.3.2.2.28.	KO	11.1011	6.89173	1.61079	0.1332	0.109262	0.109262	0.17778	0.17778	0.774802	baseline
E3.1.2.23..4.hydroxybenzoyl.CoA.thioesterase..EC.3.1.2.23.	KO	-7.26599	4.51223	-1.61029	0.13331	0.109164	0.109164	0.177689	0.177689	0.774802	baseline
adenosine.nucleotides.degradation.IV	pathway	12.4566	7.73652	1.6101	0.133351	0.109127	0.109127	0.177655	0.177655	0.865315	dose1
Phosphoenolpyruvate..protein.phosphotransferase	EC	69.1613	42.9651	1.60971	0.133437	0.109049	0.109049	0.177584	0.177584	0.951433	dose1
K07045..uncharacterized.protein	KO	33.8915	21.0721	1.60836	0.133733	0.108784	0.108784	0.177339	0.177339	0.663352	dose2
PTS.Dga.EIIB..dgaB..PTS.system..D.glucosaminate.specific.IIB.component..EC.2.7.1.203.	KO	-15.2492	9.48515	-1.60769	0.13388	0.108653	0.108653	0.177218	0.177218	0.774802	baseline
sucrose.degradation.IV..sucrose.phosphorylase.	pathway	70.7236	44.0293	1.60629	0.134189	0.108377	0.108377	0.176963	0.176963	0.953836	baseline
ydiF..acetate.CoA.transferase..EC.2.8.3.8.	KO	-10.3	6.41266	-1.6062	0.134209	0.10836	0.10836	0.176947	0.176947	0.774802	baseline
kptA..putative.RNA.2..phosphotransferase..EC.2.7.1...	KO	12.9394	8.06198	1.60499	0.134476	0.108122	0.108122	0.176728	0.176728	0.663352	dose2
cheW..purine.binding.chemotaxis.protein.CheW	KO	51.2057	31.9136	1.60451	0.134581	0.108028	0.108028	0.176641	0.176641	0.774802	baseline
nifHD1..nifI1..nitrogen.regulatory.protein.PII.1	KO	11.9299	7.43586	1.60437	0.134612	0.108001	0.108001	0.176616	0.176616	0.663352	dose2
nifHD2..nifI2..nitrogen.regulatory.protein.PII.2	KO	11.9299	7.43586	1.60437	0.134612	0.108001	0.108001	0.176616	0.176616	0.663352	dose2
slyA..MarR.family.transcriptional.regulator..transcriptional.regulator.for.hemolysin	KO	-26.7446	16.6707	-1.60428	0.134631	0.107984	0.107984	0.176601	0.176601	0.774802	baseline
araG..L.arabinose.transport.system.ATP.binding.protein..EC.3.6.3.17.	KO	-9.90161	6.17346	-1.6039	0.134716	0.107909	0.107909	0.176531	0.176531	0.663352	dose2
cycB..ganO..arabinogalactan.oligomer...maltooligosaccharide.transport.system.substrate.binding.protein	KO	32.154	20.0507	1.60363	0.134776	0.107855	0.107855	0.176482	0.176482	0.855843	dose1
Putrescine.aminotransferase	EC	10.132	6.31827	1.6036	0.134781	0.10785	0.10785	0.176477	0.176477	0.916009	dose2
mngB..mannosylglycerate.hydrolase..EC.3.2.1.170.	KO	-12.5669	7.83722	-1.60348	0.134808	0.107827	0.107827	0.176456	0.176456	0.663352	dose2
NTPCR..nucleoside.triphosphatase..EC.3.6.1.15.	KO	40.9147	25.5197	1.60326	0.134858	0.107782	0.107782	0.176414	0.176414	0.855843	dose1
E3.2.1.89..arabinogalactan.endo.1.4.beta.galactosidase..EC.3.2.1.89.	KO	21.0204	13.1145	1.60284	0.13495	0.1077	0.1077	0.176339	0.176339	0.663352	dose2
aroG..aroA..3.deoxy.7.phosphoheptulonate.synthase...chorismate.mutase..EC.2.5.1.54.5.4.99.5.	KO	8.85715	5.52744	1.6024	0.135048	0.107613	0.107613	0.176258	0.176258	0.774802	baseline
GMP.reductase	EC	-12.7803	7.97708	-1.60213	0.135108	0.107561	0.107561	0.17621	0.17621	0.916009	dose2
fliF..flagellar.M.ring.protein.FliF	KO	22.648	14.1363	1.60212	0.135111	0.107558	0.107558	0.176208	0.176208	0.663352	dose2
K07454..putative.restriction.endonuclease	KO	-16.0521	10.0268	-1.60091	0.135377	0.107322	0.107322	0.17599	0.17599	0.774802	baseline
Cellulase	EC	62.0764	38.8145	1.59931	0.135734	0.107008	0.107008	0.1757	0.1757	0.97976	baseline
Tyrosine.phenol.lyase	EC	18.5711	11.6169	1.59863	0.135886	0.106874	0.106874	0.175576	0.175576	0.951433	dose1
K07571..S1.RNA.binding.domain.protein	KO	24.0795	15.0666	1.5982	0.135981	0.10679	0.10679	0.175499	0.175499	0.663352	dose2
L.fuculokinase	EC	-36.9328	23.111	-1.59806	0.136013	0.106762	0.106762	0.175473	0.175473	0.916009	dose2
X4.hydroxy.2.oxovalerate.aldolase	EC	39.3141	24.602	1.598	0.136025	0.106751	0.106751	0.175463	0.175463	0.97976	baseline
K00185..prokaryotic.molybdopterin.containing.oxidoreductase.family..membrane.subunit	KO	47.0633	29.461	1.59748	0.136143	0.106648	0.106648	0.175367	0.175367	0.774802	baseline
nirC..nitrite.transporter	KO	45.7733	28.6538	1.59746	0.136147	0.106644	0.106644	0.175364	0.175364	0.855843	dose1
aac6.I..aminoglycoside.6..N.acetyltransferase.I..EC.2.3.1.82.	KO	-12.2946	7.6975	-1.59721	0.136201	0.106596	0.106596	0.17532	0.17532	0.774802	baseline
pezT..UDP.N.acetylglucosamine.kinase..EC.2.7.1.176.	KO	11.7259	7.34233	1.59703	0.136242	0.106561	0.106561	0.175287	0.175287	0.663352	dose2
NANS..SAS..sialic.acid.synthase..EC.2.5.1.56.2.5.1.57.2.5.1.132.	KO	11.5286	7.22045	1.59666	0.136326	0.106487	0.106487	0.175219	0.175219	0.663352	dose2
rodZ..cytoskeleton.protein.RodZ	KO	19.3602	12.1261	1.59657	0.136344	0.106471	0.106471	0.175204	0.175204	0.855843	dose1
Altronate.dehydratase	EC	59.7144	37.4069	1.59634	0.136395	0.106426	0.106426	0.175162	0.175162	0.916009	dose2
tri..tricorn.protease..EC.3.4.21...	KO	22.6291	14.1892	1.59481	0.136738	0.106125	0.106125	0.174885	0.174885	0.663352	dose2
yidH..putative.membrane.protein	KO	-10.516	6.59424	-1.59473	0.136757	0.106109	0.106109	0.174869	0.174869	0.774802	baseline
wcaB..putative.colanic.acid.biosynthesis.acetyltransferase.WcaB..EC.2.3.1...	KO	-10.516	6.59424	-1.59473	0.136757	0.106109	0.106109	0.174869	0.174869	0.774802	baseline
uraH..pucM..hiuH..5.hydroxyisourate.hydrolase..EC.3.5.2.17.	KO	-10.516	6.59424	-1.59473	0.136757	0.106109	0.106109	0.174869	0.174869	0.774802	baseline
arnE..undecaprenyl.phosphate.alpha.L.ara4N.flippase.subunit.ArnE	KO	-10.516	6.59424	-1.59473	0.136757	0.106109	0.106109	0.174869	0.174869	0.774802	baseline
sul2..dihydropteroate.synthase.type.2..EC.2.5.1.15.	KO	-10.516	6.59424	-1.59473	0.136757	0.106109	0.106109	0.174869	0.174869	0.774802	baseline
mepM..murein.DD.endopeptidase..EC.3.4.24...	KO	-10.516	6.59424	-1.59473	0.136757	0.106109	0.106109	0.174869	0.174869	0.774802	baseline
K07481..transposase..IS5.family	KO	-13.7532	8.62601	-1.59439	0.136832	0.106043	0.106043	0.174809	0.174809	0.855843	dose1
ampC..beta.lactamase.class.C..EC.3.5.2.6.	KO	-21.7597	13.6521	-1.59387	0.136949	0.105941	0.105941	0.174715	0.174715	0.855843	dose1
reductive.TCA.cycle.I	pathway	-23.9178	15.009	-1.59356	0.137018	0.105881	0.105881	0.174659	0.174659	0.865315	dose1
FLOT..flotillin	KO	36.0467	22.6294	1.59291	0.137164	0.105753	0.105753	0.174541	0.174541	0.774802	baseline
UMF1..MFS.transporter..UMF1.family	KO	28.5109	17.9042	1.59242	0.137276	0.105656	0.105656	0.174451	0.174451	0.663352	dose2
torC..trimethylamine.N.oxide.reductase..cytochrome.c...cytochrome.c.type.subunit.TorC	KO	19.2963	12.12	1.59211	0.137346	0.105595	0.105595	0.174395	0.174395	0.855843	dose1
nikE..nickel.transport.system.ATP.binding.protein..EC.3.6.3.24.	KO	15.3432	9.6379	1.59197	0.137377	0.105568	0.105568	0.17437	0.17437	0.663352	dose2
norQ..nitric.oxide.reductase.NorQ.protein	KO	11.4562	7.19994	1.59115	0.137562	0.105407	0.105407	0.174222	0.174222	0.855843	dose1
K09859..uncharacterized.protein	KO	11.4562	7.19994	1.59115	0.137562	0.105407	0.105407	0.174222	0.174222	0.855843	dose1
arnC..pmrF..undecaprenyl.phosphate.4.deoxy.4.formamido.L.arabinose.transferase..EC.2.4.2.53.	KO	40.1701	25.2756	1.58929	0.137981	0.105042	0.105042	0.173885	0.173885	0.855843	dose1
Formylmethanofuran.dehydrogenase	EC	22.8439	14.374	1.58925	0.137989	0.105036	0.105036	0.173879	0.173879	0.97976	baseline
PM20D1..carboxypeptidase.PM20D1..EC.3.4.17...	KO	24.268	15.2799	1.58823	0.138221	0.104835	0.104835	0.173694	0.173694	0.663352	dose2
mhqR..MarR.family.transcriptional.regulator..2.MHQ.and.catechol.resistance.regulon.repressor	KO	12.4012	7.80948	1.58797	0.138279	0.104784	0.104784	0.173647	0.173647	0.855843	dose1
Dethiobiotin.synthase	EC	-63.182	39.8006	-1.58746	0.138393	0.104686	0.104686	0.173556	0.173556	0.97976	baseline
yahK..uncharacterized.zinc.type.alcohol.dehydrogenase.like.protein..EC.1.......	KO	-9.73089	6.13141	-1.58706	0.138485	0.104606	0.104606	0.173482	0.173482	0.774802	baseline
K09768..uncharacterized.protein	KO	29.0453	18.3054	1.5867	0.138565	0.104537	0.104537	0.173418	0.173418	0.663352	dose2
wbtD..galacturonosyltransferase..EC.2.4.1...	KO	31.5952	19.9137	1.58661	0.138587	0.104518	0.104518	0.173401	0.173401	0.855843	dose1
MFS.SP..MFS.transporter..SP.family..sugar.porter..other	KO	-9.80586	6.18043	-1.5866	0.138589	0.104517	0.104517	0.1734	0.1734	0.774802	baseline
Leucyl.aminopeptidase	EC	-37.7284	23.7828	-1.58638	0.13864	0.104473	0.104473	0.173359	0.173359	0.951433	dose1
vanY..zinc.D.Ala.D.Ala.carboxypeptidase..EC.3.4.17.14.	KO	32.3153	20.372	1.58627	0.138664	0.104451	0.104451	0.17334	0.17334	0.855843	dose1
PTS.Gat.EIIB..gatB..sgcB..PTS.system..galactitol.specific.IIB.component..EC.2.7.1.200.	KO	36.6927	23.1529	1.5848	0.138998	0.104164	0.104164	0.173074	0.173074	0.855843	dose1
E1.17.4.1B..nrdB..nrdF..ribonucleoside.diphosphate.reductase.beta.chain..EC.1.17.4.1.	KO	36.0263	22.7361	1.58454	0.139056	0.104114	0.104114	0.173028	0.173028	0.855843	dose1
cheV..two.component.system..chemotaxis.family..chemotaxis.protein.CheV	KO	22.3322	14.0974	1.58413	0.139148	0.104034	0.104034	0.172955	0.172955	0.663352	dose2
rgpA..rhamnosyltransferase..EC.2.4.1...	KO	-9.32116	5.88608	-1.58359	0.139271	0.103928	0.103928	0.172857	0.172857	0.663352	dose2
Tungstate.importing.ATPase	EC	12.8343	8.10568	1.58338	0.139321	0.103886	0.103886	0.172818	0.172818	0.97976	baseline
UDP.N.N..diacetylbacillosamine.2.epimerase..hydrolyzing.	EC	18.6796	11.7987	1.58319	0.139362	0.10385	0.10385	0.172785	0.172785	0.951433	dose1
X1.phosphofructokinase	EC	62.7148	39.6129	1.58319	0.139364	0.103849	0.103849	0.172784	0.172784	0.951433	dose1
cpaB..rcpC..pilus.assembly.protein.CpaB	KO	11.9755	7.5679	1.58241	0.139541	0.103697	0.103697	0.172644	0.172644	0.855843	dose1
Propionate.CoA.transferase	EC	-70.9262	44.8226	-1.58238	0.139549	0.10369	0.10369	0.172637	0.172637	0.97976	baseline
Dipeptidase.E	EC	-56.4883	35.7139	-1.58169	0.139706	0.103556	0.103556	0.172513	0.172513	0.916009	dose2
Benzil.reductase...S..benzoin.forming.	EC	9.28183	5.86875	1.58157	0.139733	0.103532	0.103532	0.172491	0.172491	0.97976	baseline
mnhC..mrpC..multicomponent.Na..H..antiporter.subunit.C	KO	23.6007	14.9247	1.58132	0.139789	0.103484	0.103484	0.172447	0.172447	0.663352	dose2
tamA..translocation.and.assembly.module.TamA	KO	-15.4655	9.7826	-1.58092	0.139882	0.103405	0.103405	0.172374	0.172374	0.663352	dose2
K09764..uncharacterized.protein	KO	11.9315	7.54766	1.58082	0.139904	0.103386	0.103386	0.172356	0.172356	0.774802	baseline
dCTP.deaminase	EC	-33.7591	21.3563	-1.58075	0.13992	0.103373	0.103373	0.172344	0.172344	0.916009	dose2
E3.5.1.4..amiE..amidase..EC.3.5.1.4.	KO	20.2111	12.7893	1.58032	0.140018	0.103288	0.103288	0.172266	0.172266	0.774802	baseline
thiazole.biosynthesis.II..Bacillus.	pathway	-49.6979	31.4816	-1.57863	0.140405	0.102958	0.102958	0.171961	0.171961	0.865006	dose2
FLOT..flotillin	KO	25.2566	16.0141	1.57715	0.140746	0.102668	0.102668	0.171693	0.171693	0.663352	dose2
UDP.N.acetylmuramoyl.L.alanyl.D.glutamate..L.lysine.ligase	EC	-14.206	9.00899	-1.57687	0.140809	0.102614	0.102614	0.171643	0.171643	0.916009	dose2
glnL..ntrB..two.component.system..NtrC.family..nitrogen.regulation.sensor.histidine.kinase.GlnL..EC.2.7.13.3.	KO	-13.8686	8.79777	-1.57637	0.140923	0.102517	0.102517	0.171554	0.171554	0.774802	baseline
NAD.P.....transhydrogenase..Re.Si.specific.	EC	-8.72635	5.53824	-1.57566	0.141088	0.102377	0.102377	0.171425	0.171425	0.916009	dose2
Taurine.transporting.ATPase	EC	-16.8524	10.6964	-1.57553	0.141118	0.102352	0.102352	0.171402	0.171402	0.97976	baseline
Oleate.hydratase	EC	48.6006	30.8543	1.57517	0.141201	0.102281	0.102281	0.171336	0.171336	0.951433	dose1
ptcA..putrescine.carbamoyltransferase..EC.2.1.3.6.	KO	11.9824	7.60914	1.57474	0.141299	0.102198	0.102198	0.17126	0.17126	0.855843	dose1
Chondroitin.sulfate.ABC.endolyase	EC	31.2539	19.8505	1.57446	0.141363	0.102144	0.102144	0.17121	0.17121	0.916009	dose2
Chondroitin.sulfate.ABC.exolyase	EC	31.2539	19.8505	1.57446	0.141363	0.102144	0.102144	0.17121	0.17121	0.916009	dose2
csn..chitosanase..EC.3.2.1.132.	KO	20.1731	12.815	1.57418	0.141428	0.102089	0.102089	0.171159	0.171159	0.855843	dose1
fldA..cinnamoyl.CoA.phenyllactate.CoA.transferase..EC.2.8.3.17.	KO	20.1731	12.815	1.57418	0.141428	0.102089	0.102089	0.171159	0.171159	0.855843	dose1
cfr..23S.rRNA..adenine.C8..methyltransferase..EC.2.1.1.224.	KO	20.1731	12.815	1.57418	0.141428	0.102089	0.102089	0.171159	0.171159	0.855843	dose1
chiE..putative.chitobiose.transport.system.substrate.binding.protein	KO	20.1731	12.815	1.57418	0.141428	0.102089	0.102089	0.171159	0.171159	0.855843	dose1
E2.4.1.279..nigerose.phosphorylase..EC.2.4.1.279.	KO	20.1731	12.815	1.57418	0.141428	0.102089	0.102089	0.171159	0.171159	0.855843	dose1
yfiP..DTW.domain.containing.protein	KO	-10.5633	6.71057	-1.57413	0.14144	0.102079	0.102079	0.17115	0.17115	0.663352	dose2
chaA..CAX..Ca2..H..antiporter	KO	-10.5633	6.71057	-1.57413	0.14144	0.102079	0.102079	0.17115	0.17115	0.663352	dose2
wcaK..amsJ..colanic.acid.amylovoran.biosynthesis.protein	KO	29.6002	18.8089	1.57373	0.141531	0.102001	0.102001	0.171078	0.171078	0.855843	dose1
Dimethylargininase	EC	18.6625	11.8598	1.5736	0.141563	0.101975	0.101975	0.171053	0.171053	0.951433	dose1
DDAH..ddaH..dimethylargininase..EC.3.5.3.18.	KO	26.9307	17.1146	1.57354	0.141575	0.101964	0.101964	0.171044	0.171044	0.774802	baseline
mbtM..long.chain.fatty.acid...acyl.carrier.protein..ligase..EC.6.2.1.20.	KO	10.9738	6.97471	1.57337	0.141616	0.10193	0.10193	0.171012	0.171012	0.774802	baseline
X23S.rRNA..guanine.745..N.1...methyltransferase	EC	42.2752	26.8861	1.57238	0.141843	0.101738	0.101738	0.170835	0.170835	0.951433	dose1
superpathway.of.glycolysis.and.Entner.Doudoroff	pathway	-29.822	18.9763	-1.57154	0.142039	0.101572	0.101572	0.170682	0.170682	0.865315	dose1
srfAA..lchAA..surfactin.family.lipopeptide.synthetase.A	KO	-8.66817	5.51812	-1.57086	0.142197	0.10144	0.10144	0.17056	0.17056	0.774802	baseline
argA..amino.acid.N.acetyltransferase..EC.2.3.1.1.	KO	10.3955	6.61816	1.57076	0.142219	0.101421	0.101421	0.170542	0.170542	0.855843	dose1
aacC..aminoglycoside.3.N.acetyltransferase..EC.2.3.1.81.	KO	16.986	10.8164	1.57039	0.142305	0.101348	0.101348	0.170475	0.170475	0.774802	baseline
Oligopeptidase.A	EC	-14.6152	9.30686	-1.57037	0.142309	0.101345	0.101345	0.170473	0.170473	0.916009	dose2
hcaD..3.phenylpropionate.trans.cinnamate.dioxygenase.ferredoxin.reductase.component..EC.1.18.1.3.	KO	-10.8075	6.88244	-1.5703	0.142325	0.101332	0.101332	0.170461	0.170461	0.663352	dose2
phnF..GntR.family.transcriptional.regulator..phosphonate.transport.system.regulatory.protein	KO	-10.8075	6.88244	-1.5703	0.142325	0.101332	0.101332	0.170461	0.170461	0.663352	dose2
rutB..ureidoacrylate.peracid.hydrolase..EC.3.5.1.110.	KO	-10.8075	6.88244	-1.5703	0.142325	0.101332	0.101332	0.170461	0.170461	0.663352	dose2
dgaF..2.dehydro.3.deoxy.phosphogluconate.aldolase..EC.4.1.2.14.	KO	-10.8075	6.88244	-1.5703	0.142325	0.101332	0.101332	0.170461	0.170461	0.663352	dose2
dgaE..D.glucosaminate.6.phosphate.ammonia.lyase..EC.4.3.1.29.	KO	-10.8075	6.88244	-1.5703	0.142325	0.101332	0.101332	0.170461	0.170461	0.663352	dose2
ampS..pepS..ampT..aminopeptidase..EC.3.4.11...	KO	27.9207	17.7832	1.57006	0.142383	0.101283	0.101283	0.170416	0.170416	0.663352	dose2
Gamma.glutamyltransferase	EC	21.3032	13.5716	1.5697	0.142466	0.101213	0.101213	0.170351	0.170351	0.97976	baseline
Glutathione.hydrolase	EC	21.3032	13.5716	1.5697	0.142466	0.101213	0.101213	0.170351	0.170351	0.97976	baseline
methylphosphonate.degradation.I	pathway	21.8048	13.8924	1.56955	0.1425	0.101185	0.101185	0.170325	0.170325	0.953836	baseline
X2.amino.3.7.dideoxy.D.threo.hept.6.ulosonate.synthase	EC	8.25561	5.26032	1.56941	0.142532	0.101158	0.101158	0.1703	0.1703	0.916009	dose2
trmA..tRNA..uracil.5...methyltransferase..EC.2.1.1.35.	KO	-12.626	8.04558	-1.56931	0.142556	0.101138	0.101138	0.170281	0.170281	0.855843	dose1
UDP.N.acetylglucosamine.4.epimerase	EC	22.4143	14.2882	1.56872	0.142691	0.101024	0.101024	0.170176	0.170176	0.916009	dose2
nrfA..nitrite.reductase..cytochrome.c.552...EC.1.7.2.2.	KO	36.5217	23.2821	1.56866	0.142707	0.101011	0.101011	0.170164	0.170164	0.663352	dose2
mono.trans..poly.cis.decaprenyl.phosphate.biosynthesis	pathway	14.7636	9.41234	1.56853	0.142736	0.100987	0.100987	0.170142	0.170142	0.865315	dose1
fwdE..fmdE..formylmethanofuran.dehydrogenase.subunit.E..EC.1.2.7.12.	KO	13.3609	8.51992	1.5682	0.142813	0.100922	0.100922	0.170082	0.170082	0.855843	dose1
tam..trans.aconitate.2.methyltransferase..EC.2.1.1.144.	KO	13.7899	8.79423	1.56807	0.142844	0.100896	0.100896	0.170058	0.170058	0.774802	baseline
btuB..vitamin.B12.transporter	KO	-10.9567	6.98789	-1.56796	0.142869	0.100875	0.100875	0.170039	0.170039	0.774802	baseline
E1.2.1.10..acetaldehyde.dehydrogenase..acetylating...EC.1.2.1.10.	KO	13.1134	8.36461	1.56773	0.142923	0.100829	0.100829	0.169996	0.169996	0.855843	dose1
UDP.N.acetylglucosamine.kinase	EC	13.0407	8.31832	1.56771	0.142927	0.100826	0.100826	0.169993	0.169993	0.916009	dose2
dsbA..thiol.disulfide.interchange.protein.DsbA	KO	-13.6463	8.70674	-1.56732	0.143017	0.100751	0.100751	0.169924	0.169924	0.663352	dose2
K09768..uncharacterized.protein	KO	30.713	19.5961	1.5673	0.143023	0.100746	0.100746	0.16992	0.16992	0.855843	dose1
Phospholipase.C	EC	-14.7277	9.39736	-1.56722	0.143042	0.10073	0.10073	0.169905	0.169905	0.951433	dose1
cgeB..spore.maturation.protein.CgeB	KO	29.9896	19.1381	1.56701	0.14309	0.10069	0.10069	0.169867	0.169867	0.774802	baseline
asl..D.aspartate.ligase..EC.6.3.1.12.	KO	35.9136	22.9194	1.56695	0.143105	0.100677	0.100677	0.169856	0.169856	0.774802	baseline
spsF..spore.coat.polysaccharide.biosynthesis.protein.SpsF	KO	13.3691	8.53768	1.5659	0.14335	0.100473	0.100473	0.169667	0.169667	0.774802	baseline
lysX1..putative.lysine.transport.system.substrate.binding.protein	KO	11.1079	7.09482	1.56563	0.143412	0.100421	0.100421	0.169619	0.169619	0.855843	dose1
yebQ..MFS.transporter..DHA2.family..multidrug.resistance.protein	KO	25.83	16.5019	1.56528	0.143495	0.100352	0.100352	0.169556	0.169556	0.663352	dose2
mnhD..mrpD..multicomponent.Na..H..antiporter.subunit.D	KO	23.4132	14.9631	1.56472	0.143624	0.100244	0.100244	0.169456	0.169456	0.663352	dose2
E2.4.2.6..nucleoside.deoxyribosyltransferase..EC.2.4.2.6.	KO	15.6563	10.0069	1.56455	0.143665	0.10021	0.10021	0.169425	0.169425	0.774802	baseline
patA..rscA..lmrC..satA..ATP.binding.cassette..subfamily.B..multidrug.efflux.pump	KO	15.6563	10.0069	1.56455	0.143665	0.10021	0.10021	0.169425	0.169425	0.774802	baseline
patB..rscB..lmrC..satB..ATP.binding.cassette..subfamily.B..multidrug.efflux.pump	KO	15.6563	10.0069	1.56455	0.143665	0.10021	0.10021	0.169425	0.169425	0.774802	baseline
mcp..methyl.accepting.chemotaxis.protein	KO	23.5132	15.0288	1.56454	0.143667	0.100208	0.100208	0.169423	0.169423	0.663352	dose2
Ferredoxin..NAD....reductase	EC	-9.56446	6.11512	-1.56407	0.143778	0.100116	0.100116	0.169338	0.169338	0.916009	dose2
Peroxyureidoacrylate.ureidoacrylate.amidohydrolase	EC	-9.56446	6.11512	-1.56407	0.143778	0.100116	0.100116	0.169338	0.169338	0.916009	dose2
D.glucosaminate.6.phosphate.ammonia.lyase	EC	-9.56446	6.11512	-1.56407	0.143778	0.100116	0.100116	0.169338	0.169338	0.916009	dose2
hutG..N.formylglutamate.deformylase..EC.3.5.1.68.	KO	-13.474	8.61864	-1.56335	0.143945	0.0999765	0.0999765	0.169209	0.169209	0.774802	baseline
araN..arabinosaccharide.transport.system.substrate.binding.protein	KO	9.87342	6.31644	1.56313	0.143997	0.0999335	0.0999335	0.169169	0.169169	0.774802	baseline
lhpI..cis.L.3.hydroxyproline.dehydratase..EC.4.2.1.171.	KO	-7.44597	4.76448	-1.56281	0.144073	0.0998707	0.0998707	0.169111	0.169111	0.774802	baseline
X.Citrate..pro.3S..lyase..ligase	EC	-37.4444	23.9609	-1.56273	0.144091	0.0998557	0.0998557	0.169098	0.169098	0.97976	baseline
int..integrase	KO	42.207	27.0157	1.56232	0.144188	0.0997748	0.0997748	0.169023	0.169023	0.774802	baseline
SERPINB..serpin.B	KO	30.6655	19.6311	1.56209	0.144241	0.0997305	0.0997305	0.168982	0.168982	0.663352	dose2
synthase	EC	-55.9348	35.8113	-1.56193	0.144278	0.0997001	0.0997001	0.168954	0.168954	0.97976	baseline
rnmV..ribonuclease.M5..EC.3.1.26.8.	KO	41.064	26.306	1.56102	0.144493	0.0995215	0.0995215	0.168789	0.168789	0.774802	baseline
Arabinogalactan.endo.beta.1.4.galactanase	EC	26.0582	16.697	1.56065	0.144578	0.0994512	0.0994512	0.168724	0.168724	0.916009	dose2
kptA..putative.RNA.2..phosphotransferase..EC.2.7.1...	KO	12.0215	7.70385	1.56046	0.144624	0.0994131	0.0994131	0.168689	0.168689	0.774802	baseline
dksA..DnaK.suppressor.protein	KO	-29.6389	18.9939	-1.56045	0.144627	0.0994106	0.0994106	0.168687	0.168687	0.855843	dose1
oxc..oxalyl.CoA.decarboxylase..EC.4.1.1.8.	KO	-8.22198	5.27138	-1.55974	0.144793	0.0992731	0.0992731	0.16856	0.16856	0.663352	dose2
flgL..flagellar.hook.associated.protein.3.FlgL	KO	21.8026	13.98	1.55956	0.144834	0.0992391	0.0992391	0.168528	0.168528	0.663352	dose2
MAO..aofH..monoamine.oxidase..EC.1.4.3.4.	KO	13.3929	8.58961	1.55919	0.144922	0.0991671	0.0991671	0.168462	0.168462	0.855843	dose1
per..rfbE..perosamine.synthetase..EC.2.6.1.102.	KO	13.3929	8.58961	1.55919	0.144922	0.0991671	0.0991671	0.168462	0.168462	0.855843	dose1
CYP152A..fatty.acid.peroxygenase..EC.1.11.2.4.	KO	13.3929	8.58961	1.55919	0.144922	0.0991671	0.0991671	0.168462	0.168462	0.855843	dose1
X3.oxoacid.CoA.transferase	EC	14.0171	8.99055	1.55909	0.144946	0.099147	0.099147	0.168443	0.168443	0.951433	dose1
lmrP..MFS.transporter..DHA1.family..multidrug.resistance.protein.B	KO	24.4837	15.7052	1.55895	0.144979	0.0991199	0.0991199	0.168418	0.168418	0.663352	dose2
K09799..uncharacterized.protein	KO	24.4837	15.7052	1.55895	0.144979	0.0991199	0.0991199	0.168418	0.168418	0.663352	dose2
soxB..sarcosine.oxidase..subunit.beta..EC.1.5.3.1.	KO	11.2805	7.2384	1.55843	0.145103	0.0990172	0.0990172	0.168324	0.168324	0.663352	dose2
pilB..type.IV.pilus.assembly.protein.PilB	KO	37.6091	24.1622	1.55653	0.145551	0.0986477	0.0986477	0.167983	0.167983	0.855843	dose1
pcs..phosphatidylcholine.synthase..EC.2.7.8.24.	KO	15.4314	9.91451	1.55644	0.145571	0.0986313	0.0986313	0.167967	0.167967	0.855843	dose1
PTS.Nag.EIIA..nagE..PTS.system..N.acetylglucosamine.specific.IIA.component..EC.2.7.1.193.	KO	15.4314	9.91451	1.55644	0.145571	0.0986313	0.0986313	0.167967	0.167967	0.855843	dose1
K05937..uncharacterized.protein	KO	15.4314	9.91451	1.55644	0.145571	0.0986313	0.0986313	0.167967	0.167967	0.855843	dose1
iolT..MFS.transporter..SP.family..major.inositol.transporter	KO	15.4314	9.91451	1.55644	0.145571	0.0986313	0.0986313	0.167967	0.167967	0.855843	dose1
K06860..putative.heme.uptake.system.protein	KO	15.4314	9.91451	1.55644	0.145571	0.0986313	0.0986313	0.167967	0.167967	0.855843	dose1
K07465..putative.RecB.family.exonuclease	KO	15.4314	9.91451	1.55644	0.145571	0.0986313	0.0986313	0.167967	0.167967	0.855843	dose1
mtrA..two.component.system..OmpR.family..response.regulator.MtrA	KO	15.4314	9.91451	1.55644	0.145571	0.0986313	0.0986313	0.167967	0.167967	0.855843	dose1
desR..two.component.system..NarL.family..response.regulator.DesR	KO	15.4314	9.91451	1.55644	0.145571	0.0986313	0.0986313	0.167967	0.167967	0.855843	dose1
K09956..uncharacterized.protein	KO	15.4314	9.91451	1.55644	0.145571	0.0986313	0.0986313	0.167967	0.167967	0.855843	dose1
E2.5.1.68..short.chain.Z.isoprenyl.diphosphate.synthase..EC.2.5.1.68.	KO	15.4314	9.91451	1.55644	0.145571	0.0986313	0.0986313	0.167967	0.167967	0.855843	dose1
ctpG..cation.transporting.P.type.ATPase.G..EC.3.6.3...	KO	15.4314	9.91451	1.55644	0.145571	0.0986313	0.0986313	0.167967	0.167967	0.855843	dose1
rfbG..rhamnosyltransferase..EC.2.4.1...	KO	15.4314	9.91451	1.55644	0.145571	0.0986313	0.0986313	0.167967	0.167967	0.855843	dose1
pafB..proteasome.accessory.factor.B	KO	15.4314	9.91451	1.55644	0.145571	0.0986313	0.0986313	0.167967	0.167967	0.855843	dose1
imuB..protein.ImuB	KO	15.4314	9.91451	1.55644	0.145571	0.0986313	0.0986313	0.167967	0.167967	0.855843	dose1
dnaE2..error.prone.DNA.polymerase..EC.2.7.7.7.	KO	15.4314	9.91451	1.55644	0.145571	0.0986313	0.0986313	0.167967	0.167967	0.855843	dose1
aroP..aromatic.amino.acid.permease	KO	15.4314	9.91451	1.55644	0.145571	0.0986313	0.0986313	0.167967	0.167967	0.855843	dose1
L.iditol.2.dehydrogenase	EC	61.4471	39.4809	1.55637	0.145587	0.0986182	0.0986182	0.167955	0.167955	0.951433	dose1
cheA..two.component.system..chemotaxis.family..sensor.kinase.CheA..EC.2.7.13.3.	KO	31.0335	19.9428	1.55612	0.145647	0.0985695	0.0985695	0.16791	0.16791	0.663352	dose2
pyrR..pyrimidine.operon.attenuation.protein...uracil.phosphoribosyltransferase..EC.2.4.2.9.	KO	30.722	19.7447	1.55597	0.145684	0.0985388	0.0985388	0.167882	0.167882	0.663352	dose2
Inositol.3.phosphate.synthase	EC	-48.1354	30.9416	-1.55568	0.145751	0.0984839	0.0984839	0.167831	0.167831	0.97976	baseline
pgi1..glucose.6.phosphate.isomerase..archaeal..EC.5.3.1.9.	KO	41.4462	26.643	1.55562	0.145767	0.0984707	0.0984707	0.167819	0.167819	0.855843	dose1
ndoAI..CopG.family.transcriptional.regulator...antitoxin.EndoAI	KO	8.08336	5.19819	1.55504	0.145904	0.0983577	0.0983577	0.167715	0.167715	0.774802	baseline
opuD..betL..glycine.betaine.transporter	KO	-21.0803	13.5573	-1.5549	0.145936	0.098332	0.098332	0.167691	0.167691	0.774802	baseline
PRODH..proline.dehydrogenase..EC.1.5.....	KO	10.2044	6.56492	1.55438	0.146059	0.0982308	0.0982308	0.167598	0.167598	0.663352	dose2
ICP..inhibitor.of.cysteine.peptidase	KO	27.1557	17.473	1.55415	0.146115	0.098185	0.098185	0.167555	0.167555	0.774802	baseline
MAO..aofH..monoamine.oxidase..EC.1.4.3.4.	KO	12.652	8.14459	1.55343	0.146286	0.0980451	0.0980451	0.167426	0.167426	0.774802	baseline
per..rfbE..perosamine.synthetase..EC.2.6.1.102.	KO	12.652	8.14459	1.55343	0.146286	0.0980451	0.0980451	0.167426	0.167426	0.774802	baseline
CYP152A..fatty.acid.peroxygenase..EC.1.11.2.4.	KO	12.652	8.14459	1.55343	0.146286	0.0980451	0.0980451	0.167426	0.167426	0.774802	baseline
superpathway.of.UDP.glucose.derived.O.antigen.building.blocks.biosynthesis	pathway	56.8061	36.5685	1.55342	0.146288	0.0980433	0.0980433	0.167425	0.167425	0.865006	dose2
TC.DASS..divalent.anion.Na..symporter..DASS.family	KO	-13.0657	8.41242	-1.55314	0.146353	0.09799	0.09799	0.167375	0.167375	0.855843	dose1
Crotonobetainyl.CoA.hydratase	EC	-15.1711	9.76913	-1.55296	0.146397	0.0979544	0.0979544	0.167343	0.167343	0.97976	baseline
Formimidoylglutamase	EC	-12.5281	8.07206	-1.55204	0.146616	0.0977748	0.0977748	0.167177	0.167177	0.97976	baseline
Phenylglyoxylate.dehydrogenase..acylating.	EC	11.0731	7.13466	1.55201	0.146623	0.0977694	0.0977694	0.167172	0.167172	0.916009	dose2
X2.3.diketo.5.methylthiopentyl.1.phosphate.enolase	EC	-8.13001	5.23893	-1.55185	0.146662	0.0977375	0.0977375	0.167142	0.167142	0.97976	baseline
Mannan.endo.1.4.beta.mannosidase	EC	-51.9943	33.5095	-1.55163	0.146713	0.0976957	0.0976957	0.167104	0.167104	0.97976	baseline
Endo.alpha.N.acetylgalactosaminidase	EC	-28.8712	18.61	-1.55138	0.146773	0.0976471	0.0976471	0.167059	0.167059	0.97976	baseline
Deoxyhypusine.synthase	EC	10.8974	7.02457	1.55132	0.146786	0.0976359	0.0976359	0.167049	0.167049	0.951433	dose1
atoS..two.component.system..NtrC.family..sensor.histidine.kinase.AtoS..EC.2.7.13.3.	KO	10.733	6.91998	1.55101	0.14686	0.0975757	0.0975757	0.166993	0.166993	0.663352	dose2
uxaA1..altronate.dehydratase.small.subunit..EC.4.2.1.7.	KO	13.3094	8.58243	1.55077	0.146917	0.0975294	0.0975294	0.16695	0.16695	0.855843	dose1
X6.carboxyhexanoate..CoA.ligase	EC	9.38582	6.05262	1.55071	0.146934	0.0975159	0.0975159	0.166938	0.166938	0.916009	dose2
peptidoglycan.maturation..meso.diaminopimelate.containing.	pathway	51.3064	33.1018	1.54996	0.147112	0.0973705	0.0973705	0.166804	0.166804	0.865315	dose1
vsr..DNA.mismatch.endonuclease..patch.repair.protein..EC.3.1.....	KO	24.6175	15.8848	1.54975	0.147161	0.097331	0.097331	0.166767	0.166767	0.663352	dose2
E3.2.1.4..endoglucanase..EC.3.2.1.4.	KO	55.425	35.7751	1.54926	0.147278	0.0972354	0.0972354	0.166679	0.166679	0.774802	baseline
Trans.L.3.hydroxyproline.dehydratase	EC	10.6755	6.89235	1.5489	0.147365	0.0971647	0.0971647	0.166614	0.166614	0.951433	dose1
E2.4.1.166..raffinose.raffinose.alpha.galactotransferase..EC.2.4.1.166.	KO	27.1359	17.5202	1.54883	0.14738	0.0971523	0.0971523	0.166602	0.166602	0.663352	dose2
iga..IgA.specific.serine.endopeptidase..EC.3.4.21.72.	KO	27.1359	17.5202	1.54883	0.14738	0.0971523	0.0971523	0.166602	0.166602	0.663352	dose2
PGRP..peptidoglycan.recognition.protein	KO	27.1359	17.5202	1.54883	0.14738	0.0971523	0.0971523	0.166602	0.166602	0.663352	dose2
PTS.Bgl.EIIA..bglF..bglP..PTS.system..beta.glucoside.specific.IIA.component..EC.2.7.1...	KO	27.1359	17.5202	1.54883	0.14738	0.0971523	0.0971523	0.166602	0.166602	0.663352	dose2
E2.4.1.216..trehalose.6.phosphate.phosphorylase..EC.2.4.1.216.	KO	27.1359	17.5202	1.54883	0.14738	0.0971523	0.0971523	0.166602	0.166602	0.663352	dose2
cpbD..chitin.binding.protein	KO	27.1359	17.5202	1.54883	0.14738	0.0971523	0.0971523	0.166602	0.166602	0.663352	dose2
ipdC..indolepyruvate.decarboxylase..EC.4.1.1.74.	KO	27.1359	17.5202	1.54883	0.14738	0.0971523	0.0971523	0.166602	0.166602	0.663352	dose2
fno..8.hydroxy.5.deazaflavin.NADPH.oxidoreductase..EC.1.5.1.40.	KO	27.1359	17.5202	1.54883	0.14738	0.0971523	0.0971523	0.166602	0.166602	0.663352	dose2
pdc..phenolic.acid.decarboxylase..EC.4.1.1...	KO	27.1359	17.5202	1.54883	0.14738	0.0971523	0.0971523	0.166602	0.166602	0.663352	dose2
K15975..glyoxalase.family.protein	KO	27.1359	17.5202	1.54883	0.14738	0.0971523	0.0971523	0.166602	0.166602	0.663352	dose2
Alpha.D.ribose.1.methylphosphonate.5.triphosphate.diphosphatase	EC	21.9871	14.198	1.54861	0.147435	0.097108	0.097108	0.166561	0.166561	0.97976	baseline
Alpha.D.ribose.1.methylphosphonate.5.phosphate.C.P.lyase	EC	21.9871	14.198	1.54861	0.147435	0.097108	0.097108	0.166561	0.166561	0.97976	baseline
cat2..abfT..4.hydroxybutyrate.CoA.transferase..EC.2.8.3...	KO	12.4088	8.013	1.54858	0.147441	0.0971033	0.0971033	0.166557	0.166557	0.855843	dose1
E1.17.4.1B..nrdB..nrdF..ribonucleoside.diphosphate.reductase.beta.chain..EC.1.17.4.1.	KO	44.3649	28.653	1.54835	0.147496	0.0970584	0.0970584	0.166515	0.166515	0.774802	baseline
ABC.2.CYL.P..cylB..multidrug.hemolysin.transport.system.permease.protein	KO	28.8132	18.6154	1.54781	0.147624	0.0969541	0.0969541	0.166419	0.166419	0.855843	dose1
fliD..flagellar.hook.associated.protein.2	KO	19.5372	12.6247	1.54753	0.147692	0.0968997	0.0968997	0.166369	0.166369	0.663352	dose2
hysA..hylA..hylB..hyaluronate.lyase..EC.4.2.2.1.	KO	8.99812	5.81573	1.5472	0.14777	0.0968359	0.0968359	0.16631	0.16631	0.855843	dose1
PTS.Nag.EIIB..nagE..PTS.system..N.acetylglucosamine.specific.IIB.component..EC.2.7.1.193.	KO	12.8747	8.3218	1.5471	0.147795	0.0968161	0.0968161	0.166292	0.166292	0.855843	dose1
pafC..proteasome.accessory.factor.C	KO	12.8747	8.3218	1.5471	0.147795	0.0968161	0.0968161	0.166292	0.166292	0.855843	dose1
UDP.glucuronic.acid.oxidase..UDP.4.keto.hexauronic.acid.decarboxylating.	EC	-9.26967	5.99526	-1.54617	0.148019	0.0966343	0.0966343	0.166124	0.166124	0.916009	dose2
UDP.4.amino.4.deoxy.L.arabinose.formyltransferase	EC	-9.26967	5.99526	-1.54617	0.148019	0.0966343	0.0966343	0.166124	0.166124	0.916009	dose2
Ferroxidase	EC	69.5639	44.9917	1.54615	0.148023	0.096631	0.096631	0.166121	0.166121	0.97976	baseline
Kojibiose.phosphorylase	EC	13.1797	8.52771	1.54551	0.148177	0.096507	0.096507	0.166006	0.166006	0.951433	dose1
gatZ.kbaZ..D.tagatose.1.6.bisphosphate.aldolase.subunit.GatZ.KbaZ	KO	12.0883	7.82163	1.54549	0.148181	0.0965037	0.0965037	0.166003	0.166003	0.774802	baseline
virB8..lvhB8..type.IV.secretion.system.protein.VirB8	KO	7.93998	5.13756	1.54548	0.148185	0.0965003	0.0965003	0.166	0.166	0.774802	baseline
dld..D.lactate.dehydrogenase	KO	24.9242	16.1314	1.54507	0.148281	0.0964226	0.0964226	0.165929	0.165929	0.663352	dose2
CMP.N.N..diacetyllegionaminic.acid.synthase	EC	22.1113	14.3168	1.54443	0.148435	0.0962982	0.0962982	0.165814	0.165814	0.951433	dose1
Alpha.D.ribose.1.methylphosphonate.5.triphosphate.synthase	EC	22.3877	14.4964	1.54436	0.148452	0.0962846	0.0962846	0.165801	0.165801	0.97976	baseline
K09128..uncharacterized.protein	KO	-7.46756	4.83882	-1.54326	0.148717	0.096071	0.096071	0.165604	0.165604	0.774802	baseline
CMP.N.N..diacetyllegionaminic.acid.synthase	EC	35.4108	22.9596	1.54231	0.148947	0.0958863	0.0958863	0.165433	0.165433	0.97976	baseline
[truncated: 17,813 more rows]
